# Supplementary material for: The value of daily platelet counts for predicting dengue shock syndrome: Results from a prospective observational study of 2301 Vietnamese children with dengue
Source: PLoS Negl Trop Dis. 2017 Apr 27;11(4):e0005498. doi: 10.1371/journal.pntd.0005498 (PMC5407568; doi:10.1371/journal.pntd.0005498)
Supplement: S2 Appendix — (ZIP) [file pntd.0005498.s003.zip]

Archive with 4 entries (4 files):
- baseline.csv
- baseline_description.txt
- plt.csv
- plt_description.txt
