# Supplementary material for: The value of daily platelet counts for predicting dengue shock syndrome: Results from a prospective observational study of 2301 Vietnamese children with dengue
Source: PLoS Negl Trop Dis. 2017 Apr 27;11(4):e0005498. doi: 10.1371/journal.pntd.0005498 (PMC5407568; doi:10.1371/journal.pntd.0005498)
Supplement: S2 Appendix — (ZIP) [file pntd.0005498.s003.zip › baseline.csv]

st_no	age	sex	wt	day_ill	his_tired	his_vomit	ttest	temp	pulse	sys_bp	mucosal_bleed	abdominal_pain	liver	hct_bsl	plt_bsl	serotype2	serology	to_PICU	shock	doi_shock	bleed_hos	minPLT_3to8	dminPLT_3to8	maxHCT_3to8	dmaxHCT_3to8	maxhemo_3to8
1	13	Male	31	3	No	Yes	NA	NA	NA	NA	No	Yes	2	NA	NA	DENV-2	NA	Yes	Yes	4	NA	NA	NA	NA	NA	NA
1000	12	Female	37	2	Yes	Yes	Negative	38	100	100	No	No	0	38	184000	DENV-4	Possible primary	No	No	NA	No	NA	NA	NA	NA	NA
1002	11	Male	27	4	Yes	No	Positive	38.5	90	80	No	No	0	40.8	220000	DENV-1	Unclassifiable	No	No	NA	No	140000	6	40.8	4	1.99999999999999
1003	13	Male	20	3	Yes	No	Negative	38	100	90	No	No	0	39.3	91000	DENV-2	Secondary dengue	No	No	NA	No	41400	4	45.7	4	12.8395061728395
1004	11	Male	27	3	Yes	Yes	Negative	40.5	100	90	No	No	0	34	92000	DENV-2	Secondary dengue	No	No	NA	Mucose	30000	6	45.9	6	14.75
1005	14	Male	60	4	Yes	No	Positive	38.5	90	110	No	No	0	43	144000	Negative	Secondary dengue	No	No	NA	No	142000	5	43	4	7.5
1006	11	Female	42	3	No	Yes	Negative	38.3	100	100	No	No	0	40.6	82300	DENV-2	Secondary dengue	No	No	NA	No	40000	6	40.6	3	24.1590214067278
1007	8	Female	29	3	No	Yes	Negative	38	100	100	No	No	0	36.6	118000	DENV-4	Secondary dengue	No	No	NA	No	78000	5	40.5	5	12.5
1008	9	Male	20	3	Yes	No	Negative	38.5	100	100	Yes	No	0	37.9	72100	Negative	Secondary dengue	No	No	NA	No	72000	6	43.4	6	15.4255319148936
1009	6	Male	32	2	No	Yes	Negative	38.5	100	100	No	No	0	34.7	218000	DENV-2	Possible primary	Yes	Yes	5	Skin	28000	5	48	6	29.7297297297297
101	8	Male	22	4	No	Yes	NA	39	96	120	No	Yes	2	36.7	61000	DENV-3	Secondary dengue	Yes	No	NA	No	57000	5	39.2	6	5.94594594594595
1010	10	Female	22	3	Yes	Yes	Positive	40.5	120	90	No	No	0	34	164000	DENV-2	Possible primary	Yes	Yes	4	Skin	32000	6	48	5	29.7297297297297
1011	14	Male	55	4	Yes	No	Positive	39	100	90	No	Yes	0	45.4	77900	DENV-2	Secondary dengue	No	No	NA	Skin	30000	5	54	6	35
1012	13	Female	29	4	No	No	Negative	40	120	100	No	No	0	43.7	49500	DENV-4	Secondary dengue	No	No	NA	No	36000	5	47	5	22.0779220779221
1013	7	Female	17	2	Yes	No	Positive	40	100	90	No	No	0	35.9	257000	DENV-1	Primary dengue	No	No	NA	No	134000	7	40	7	5.26315789473684
1014	13	Female	45	2	Yes	No	Positive	40.5	100	110	No	No	0	31.5	152000	DENV-2	Secondary dengue	No	No	NA	No	70000	6	45	6	16.8831168831169
1015	14	Female	45	4	Yes	No	Negative	39.5	100	90	No	No	0	46.6	178000	DENV-2	Secondary dengue	No	No	NA	No	88000	5	46.6	4	21.038961038961
1016	12	Male	25	3	Yes	No	Positive	40	100	90	No	No	2	33.2	77100	DENV-4	Secondary dengue	Yes	Yes	4	No	20000	5	42	4	5
1017	7	Female	22	3	Yes	Yes	Negative	39.5	100	90	Yes	Yes	0	35.9	194000	DENV-2	Possible primary	No	No	NA	No	100000	8	36.5	6	-11.8357487922705
1018	10	Male	27	3	Yes	Yes	Negative	40	100	90	No	No	0	35.7	90200	DENV-3	Possible primary	Yes	Yes	4	No	20000	5	49	5	32.4324324324324
1020	8	Male	35	2	No	No	Negative	39.5	100	100	No	No	0	37.4	158000	DENV-2	Secondary dengue	No	No	NA	Mucose	34000	4	48	5	37.9310344827586
1021	9	Male	23	3	No	No	Negative	37.8	92	90	No	No	0	41.5	65000	DENV-1	Secondary dengue	No	No	NA	No	65000	3	41.5	3	6.68380462724936
1023	8	Female	22	3	Yes	No	Positive	38	100	90	No	No	0	36	104000	DENV-2	Secondary dengue	No	No	NA	No	60000	6	38.5	6	0
1024	9	Male	33	3	Yes	Yes	Negative	38.7	100	110	No	No	0	34.9	105000	DENV-2	Possible primary	Yes	Yes	5	Mucose	18000	7	54	6	45.945945945946
1025	8	Male	32	4	Yes	No	Negative	38.3	100	110	No	Yes	0	34.5	58000	Negative	Secondary dengue	No	No	NA	Skin	46000	5	41	6	5.12820512820513
1026	13	Male	46	3	Yes	Yes	Negative	39.5	120	120	No	No	2	40.5	123000	NA	Unclassifiable	No	No	NA	Skin	20000	6	46	5	15
1027	11	Male	38	3	Yes	No	Positive	39	120	100	No	Yes	2	40.8	192000	DENV-1	Unclassifiable	No	No	NA	No	36000	6	47.7	6	19.25
1028	9	Female	29	2	Yes	Yes	Negative	39	120	100	No	No	1	42	170000	DENV-2	Secondary dengue	No	No	NA	No	99000	6	39.2	5	5.94594594594595
1029	11	Female	27	3	Yes	Yes	Negative	39	100	90	No	No	0	35.2	82600	NA	Secondary dengue	No	No	NA	No	28000	7	42.6	5	13.6
1030	14	Male	35	2	No	Yes	Negative	38.2	100	100	Yes	No	0	38.8	186000	DENV-2	Secondary dengue	No	No	NA	No	40000	5	37.5	3	-6.25
1031	6	Female	20	3	Yes	Yes	Positive	38.5	110	100	No	No	2	44.2	150000	DENV-1	Secondary dengue	No	No	NA	No	84000	6	44.2	3	26.2857142857143
1032	10	Female	30	3	Yes	No	Positive	37.7	100	80	Yes	Yes	0	41.4	106000	Negative	Secondary dengue	No	No	NA	No	90000	4	42	4	13.5135135135135
1033	8	Male	25	2	Yes	No	Positive	39.5	100	100	No	No	0	NA	180000	DENV-2	Secondary dengue	No	No	NA	NA	60000	5	36	3	-5.26315789473684
1034	11	Female	37	4	Yes	No	Positive	38	100	90	No	No	0	37.9	98000	DENV-2	Possible primary	No	No	NA	No	98000	4	38	5	-1.2987012987013
1035	9	Male	52.5	3	Yes	Yes	Positive	39	100	90	No	Yes	0	44.5	NA	DENV-1	Unclassifiable	No	No	NA	No	142000	5	47.8	6	29.1891891891892
1036	8	Male	30	2	Yes	Yes	Positive	38	100	90	No	No	0	39.4	121000	Negative	Secondary dengue	No	No	NA	Skin	62000	5	42	5	13.5135135135135
1037	9	Male	43	3	Yes	No	Positive	40	100	100	No	No	0	37.8	127000	Negative	Secondary dengue	No	No	NA	No	98000	4	42.5	6	14.8648648648649
1038	8	Female	24	4	Yes	No	Positive	38.5	100	90	No	Yes	2	37	133000	DENV-2	Secondary dengue	No	No	NA	No	64600	5	39	6	5.40540540540541
1039	7	Male	23	3	Yes	No	Positive	38.5	100	90	No	No	0	37	195000	DENV-2	Secondary dengue	No	No	NA	No	108000	4	37	3	4.22535211267606
1040	13	Male	34	4	Yes	No	Negative	37	90	90	Yes	No	0	43.9	129000	DENV-1	Possible primary	No	No	NA	No	110000	6	43.9	4	7.07317073170731
1041	11	Male	30	4	Yes	No	Negative	38.3	100	100	No	No	0	40.7	130000	DENV-2	Secondary dengue	No	No	NA	Skin	36000	5	41	7	2.5
1042	12	Male	28	2	Yes	No	Positive	38.5	98	80	No	Yes	2	33	291000	NA	Unclassifiable	No	No	NA	No	27000	8	48	6	20
1043	12	Female	36	3	Yes	Yes	Positive	38	98	90	Yes	Yes	1	33.8	163000	DENV-1	Possible primary	No	No	NA	No	106000	6	38.6	4	0.783289817232387
1044	8	Male	25	3	Yes	No	Negative	39	100	90	No	No	0	39.7	162000	DENV-2	Secondary dengue	No	No	NA	Skin	20000	5	44.5	6	20.2702702702703
1045	11	Male	70	4	Yes	No	Negative	40	100	90	No	No	0	34.8	154000	DENV-4	Secondary dengue	No	No	NA	No	24000	8	44	8	10
1046	13	Male	37	3	Yes	No	Negative	39	100	100	No	No	0	41.8	80000	DENV-2	Secondary dengue	No	No	NA	No	34000	4	44.5	4	11.25
1047	12	Female	24	3	Yes	Yes	Positive	38	100	110	No	No	0	33	94000	DENV-2	Secondary dengue	Yes	Yes	4	No	15200	5	46.5	4	20.7792207792208
1048	14	Male	52	2	Yes	No	Positive	40	100	90	No	No	0	39.4	138000	DENV-2	Possible primary	Yes	Yes	4	Skin	20000	5	50.5	4	26.25
1049	13	Female	34	4	Yes	No	Positive	39	100	100	No	No	0	39	174000	DENV-2	Secondary dengue	No	No	NA	No	141000	5	40	5	3.8961038961039
1050	12	Male	36	4	Yes	No	Positive	38.3	100	100	No	Yes	0	50.2	99000	DENV-1	Possible primary	Yes	Yes	5	No	10000	7	52	7	30
1053	11	Female	42	4	Yes	Yes	Equivocal	39.5	100	90	No	No	0	38.4	97500	DENV-2	Secondary dengue	No	No	NA	No	20000	6	39	7	-4.8780487804878
1055	11	Male	33	3	No	Yes	Negative	38.3	92	85	No	No	0	39.5	190000	DENV-1	Secondary dengue	No	No	NA	No	142000	6	39.6	6	1.53846153846154
1056	11	Female	42	4	Yes	No	Positive	39.3	100	90	No	No	0	38.4	86200	DENV-2	Secondary dengue	No	No	NA	No	72000	5	40	6	-2.4390243902439
1057	9	Male	27	3	No	Yes	Positive	38.3	100	90	Yes	No	0	36.4	161000	DENV-2	Unclassifiable	No	No	NA	No	77000	6	38	6	4.10958904109589
1058	11	Male	50	4	Yes	No	Positive	38.3	100	90	No	No	0	37	127000	DENV-2	Secondary dengue	No	No	NA	No	96000	6	42.5	6	-6.79824561403509
1059	9	Female	26	4	Yes	Yes	Negative	37.5	92	100	No	Yes	0	41	84000	DENV-2	Secondary dengue	No	No	NA	No	50000	6	41	4	11.1111111111111
1060	12	Male	35	4	No	Yes	Negative	37.5	88	100	No	No	0	41.6	46900	DENV-2	Secondary dengue	Yes	Yes	5	Mucose	14000	6	48	5	20
1061	12	Female	33	2	Yes	Yes	Positive	39.5	100	110	Yes	Yes	0	38	36000	DENV-2	Secondary dengue	No	No	NA	Skin	12700	5	40	4	3.8961038961039
1062	13	Male	34.3	2	Yes	No	Positive	39	100	90	No	No	0	39.3	208000	Negative	Secondary dengue	No	No	NA	No	NA	NA	NA	NA	NA
1063	8	Male	22	4	Yes	No	Equivocal	39	90	100	No	Yes	8	40	132000	DENV-2	Secondary dengue	No	No	NA	Skin	114000	7	40	4	5.26315789473684
1064	10	Female	23	3	Yes	No	Negative	38.5	110	100	No	No	1	45.6	93000	DENV-2	Secondary dengue	No	No	NA	Skin	35000	6	45.6	3	11.219512195122
1065	13	Female	22	4	Yes	No	Positive	39	100	90	No	No	0	41	45000	Negative	Secondary dengue	No	No	NA	No	45000	4	42	6	9.09090909090909
1066	9	Female	20.6	2	Yes	No	Positive	38.5	100	100	No	No	0	38	203000	DENV-2	Secondary dengue	No	No	NA	No	31000	5	46.6	5	24.2666666666667
1067	9	Female	39	4	Yes	Yes	Positive	38.5	130	100	Yes	Yes	1	36.5	22000	Negative	Secondary dengue	Yes	Yes	5	Skin	10000	6	48.3	5	30.5405405405405
1068	10	Male	22	2	No	No	Negative	37.8	96	90	Yes	No	0	37.1	205000	DENV-3	Primary dengue	No	No	NA	No	69100	6	41.5	8	9.21052631578947
1070	11	Female	30	3	Yes	No	Positive	39	100	90	No	Yes	0	39.3	146000	DENV-2	Secondary dengue	No	No	NA	No	20800	6	45.6	6	14
1071	10	Male	35	2	Yes	No	Negative	38.5	110	100	Yes	Yes	2	35.3	256000	DENV-2	Secondary dengue	No	No	NA	Skin	42000	6	41	5	10.8108108108108
1072	13	Male	29	4	Yes	No	Negative	37.2	90	100	Yes	No	0	45.9	137000	DENV-2	Secondary dengue	No	No	NA	No	32100	6	46.4	6	13.1707317073171
1073	12	Male	24.5	2	Yes	No	Positive	40	100	100	No	No	0	41.9	238000	DENV-2	Secondary dengue	No	No	NA	No	72000	6	43	4	6.17283950617284
1074	13	Female	40	4	Yes	Yes	Positive	38	100	90	No	Yes	1	36.7	79400	DENV-2	Secondary dengue	No	No	NA	Skin	29000	6	42	6	9.09090909090909
1076	10	Male	38	4	Yes	Yes	Positive	39.7	120	110	No	Yes	1	43.6	45400	Negative	Secondary dengue	Yes	Yes	5	Skin	10000	6	46.5	5	25.6756756756757
1077	14	Female	41.5	4	Yes	Yes	Equivocal	38.5	100	100	No	No	0	41.5	34000	DENV-4	Secondary dengue	No	No	NA	No	20000	5	50	6	29.8701298701299
1078	13	Male	38	3	Yes	Yes	Negative	39	100	120	No	No	0	36.8	163000	DENV-3	Unclassifiable	No	No	NA	No	115000	6	45	6	12.5
1079	9	Female	24	2	Yes	Yes	Negative	39	120	110	No	Yes	1	35.7	189000	Negative	Possible primary	Yes	No	NA	No	28000	5	49.5	6	33.7837837837838
1080	13	Male	54	3	No	Yes	Negative	39	118	100	No	No	0	40	150000	DENV-2	Unclassifiable	No	No	NA	No	46000	7	46.5	6	16.25
1081	14	Female	40	3	Yes	No	Positive	38	100	100	No	No	0	37.9	87800	Negative	Secondary dengue	No	No	NA	Skin	81000	4	41	5	6.49350649350649
1082	13	Female	53	2	No	Yes	Positive	40	100	100	No	No	0	35	143000	DENV-1	Secondary dengue	No	No	NA	No	18000	7	50	6	9.64912280701754
1083	14	Female	40	4	Yes	Yes	Negative	38.5	90	90	No	No	0	38.4	74300	Negative	Secondary dengue	No	No	NA	No	56000	5	45	5	16.8831168831169
1084	13	Male	33	2	Yes	No	Positive	39	100	100	No	No	0	35.2	123000	DENV-2	Secondary dengue	No	No	NA	No	44000	5	42	5	31.25
1085	12	Male	27	4	Yes	Yes	Negative	38.5	100	90	No	No	0	41	162000	Negative	Secondary dengue	No	No	NA	No	162000	4	43	5	6.96517412935323
1086	12	Male	27.5	3	Yes	Yes	Negative	39	100	100	No	No	0	41	85000	Negative	Secondary dengue	No	No	NA	No	21000	5	47	6	17.5
1087	11	Female	35	4	Yes	Yes	Negative	39.6	100	100	No	No	0	45	113000	DENV-2	Secondary dengue	No	No	NA	No	36000	7	45.5	8	11.7936117936118
1088	8	Male	27	4	Yes	Yes	Positive	37.8	100	90	No	No	0	46.7	123000	DENV-2	Secondary dengue	No	No	NA	No	42000	6	46.7	4	26.2162162162162
1089	12	Male	28	4	Yes	No	Negative	38.8	110	100	Yes	No	0	36	199000	DENV-4	Possible primary	No	No	NA	No	79000	6	40	6	0
1090	13	Male	35	4	Yes	Yes	Positive	39.5	100	90	No	No	0	44	188000	DENV-4	Unclassifiable	No	No	NA	No	88000	6	54	5	30.1204819277108
1091	11	Female	33.5	3	Yes	Yes	Positive	38	100	110	No	No	0	42.7	250000	Negative	Possible primary	No	No	NA	No	NA	NA	NA	NA	NA
1092	12	Male	32	3	Yes	Yes	Negative	39	95	90	No	No	1	38	148000	DENV-2	Secondary dengue	No	No	NA	Mucose	32000	7	49.5	6	30.2631578947368
1093	13	Female	26	4	Yes	Yes	Positive	39.5	100	100	No	No	0	38.6	57600	DENV-2	Secondary dengue	No	No	NA	No	26000	6	44	7	14.2857142857143
1094	12	Male	36	3	Yes	No	Negative	39	100	100	No	No	0	45.3	114000	DENV-2	Secondary dengue	No	No	NA	No	28000	5	53	5	23.5431235431235
1095	8	Female	23.5	4	No	Yes	Negative	37.6	100	90	No	No	0	38.3	114000	DENV-4	Secondary dengue	No	No	NA	Skin	30000	5	44	5	11.1111111111111
1096	11	Male	28	4	Yes	Yes	Positive	38.5	90	110	No	Yes	0	47	28900	DENV-4	Secondary dengue	No	No	NA	No	15800	5	49	6	22.5
1097	13	Female	41	3	Yes	No	Positive	38	100	100	No	Yes	0	45.5	84300	DENV-2	Secondary dengue	No	No	NA	No	28000	5	45.5	3	19.7368421052632
1098	12	Male	35	4	Yes	Yes	Positive	39	85	100	No	Yes	1	43.9	61000	DENV-3	Secondary dengue	No	No	NA	Skin	18000	7	49.4	8	17.6190476190476
1099	10	Male	40	3	Yes	Yes	Equivocal	39	90	100	No	No	0	40	204000	DENV-4	Unclassifiable	No	No	NA	Mucose	115000	7	46.6	6	25.9459459459459
11	13	Male	30	2	Yes	No	Positive	38	100	90	Yes	No	NA	39	99000	DENV-1	NA	No	No	NA	No	75000	4	48	4	20
1100	12	Male	30	4	Yes	Yes	Positive	37.8	100	100	No	No	0	36	85800	DENV-2	Possible primary	No	No	NA	No	28000	6	41.5	5	16.5730337078652
1101	11	Female	45	3	Yes	Yes	Negative	38	100	90	No	Yes	0	45	48600	DENV-2	Secondary dengue	No	No	NA	No	28000	4	48	4	39.9416909620991
1102	10	Female	32	3	Yes	Yes	Negative	39	98	100	No	Yes	0	45	94000	DENV-2	Secondary dengue	No	No	NA	No	44000	5	45.5	5	22.972972972973
1103	13	Male	40	3	No	No	Equivocal	38	100	100	No	Yes	0	48.6	150000	DENV-2	Secondary dengue	No	No	NA	No	52000	7	51	4	27.5
1104	9	Female	22	4	Yes	Yes	Negative	38.5	100	100	No	No	0	39.4	83800	DENV-1	Secondary dengue	No	No	NA	No	30000	6	51.8	6	36.3157894736842
1105	9	Female	28	4	Yes	No	Positive	39.5	100	100	No	No	0	44.5	142000	Negative	Possible primary	No	No	NA	No	130000	5	44.5	4	0
1106	13	Female	57	4	Yes	Yes	Equivocal	39	95	100	No	No	0	39.8	108000	DENV-4	Unclassifiable	No	No	NA	Skin	39000	7	43	7	7.5
1107	10	Female	25.3	4	Yes	Yes	Equivocal	39	100	90	No	No	0	41	127000	DENV-4	Secondary dengue	No	No	NA	No	35000	6	44	6	18.9189189189189
1108	11	Male	66	3	Yes	No	Positive	40	100	100	No	No	0	44.9	117000	DENV-1	Possible primary	No	No	NA	Mucose	74000	7	46	4	12.4694376528117
1109	10	Female	27	4	Yes	NA	Positive	38.5	88	90	Yes	Yes	2	50	30000	DENV-2	Secondary dengue	No	No	NA	No	20000	5	51	5	37.8378378378378
1110	9	Female	32	2	Yes	No	Positive	39	120	110	No	No	0	37.7	198000	DENV-2	Secondary dengue	No	No	NA	Skin	70000	8	48.5	7	10.2272727272727
1111	11	Male	40	3	Yes	Yes	Positive	39	110	90	No	NA	0	40	193000	DENV-1	Secondary dengue	No	No	NA	Skin	26000	7	44	6	10
1112	8	Male	28	4	No	Yes	Positive	38	100	100	No	No	0	39.1	96000	DENV-2	Secondary dengue	No	No	NA	No	60000	5	43	5	8.86075949367089
1113	14	Male	71	4	Yes	Yes	Negative	40	98	120	No	No	0	41	62000	DENV-4	Secondary dengue	No	No	NA	No	30000	6	54.5	5	23.8636363636364
1114	11	Female	28	3	Yes	No	Positive	39	100	100	No	No	0	45	117000	DENV-2	Secondary dengue	No	No	NA	Skin	80000	5	45	3	4.65116279069767
1115	11	Female	40	4	Yes	No	Positive	39	100	110	Yes	Yes	0	40.8	80600	DENV-1	Secondary dengue	No	No	NA	Other	18000	6	41	7	6.49350649350649
1116	12	Male	60	2	Yes	No	Positive	40	100	90	No	No	0	44.4	166000	DENV-1	Secondary dengue	No	No	NA	No	64000	4	44	3	5.01193317422435
1117	14	Male	41	3	Yes	No	Equivocal	39	90	120	Yes	Yes	2	NA	NA	DENV-2	Secondary dengue	No	No	NA	Skin	17000	6	50	6	17.3708920187793
1118	10	Male	33	3	Yes	Yes	Positive	39	110	90	No	Yes	2	40	96000	DENV-2	Secondary dengue	No	No	NA	Skin	34000	6	52	6	40.5405405405405
1119	11	Female	38	4	Yes	No	Positive	39	100	90	No	No	0	40.4	60000	DENV-4	Secondary dengue	No	No	NA	Skin	28000	5	44	6	14.2857142857143
1120	11	Female	28	4	Yes	No	Negative	38.5	90	95	Yes	No	0	45.3	134000	DENV-4	Secondary dengue	No	No	NA	No	114000	5	45.3	4	17.6623376623377
1121	14	Female	30	4	No	No	Negative	38.8	110	100	No	No	0	39.1	48300	DENV-2	Secondary dengue	No	No	NA	No	36000	5	42	6	9.09090909090909
1122	13	Male	45	3	Yes	No	Positive	39	90	110	No	Yes	1	43.5	119000	DENV-2	Secondary dengue	No	No	NA	Skin	50000	7	45.6	8	-6.93877551020408
1123	11	Female	34	3	Yes	Yes	Positive	40	100	110	No	Yes	0	40.3	149000	DENV-4	Secondary dengue	No	No	NA	No	54200	6	46.5	5	8.13953488372093
1124	11	Female	31	3	No	No	Positive	40	100	100	No	No	0	40.8	115000	DENV-2	Secondary dengue	No	No	NA	No	20000	5	51	5	32.4675324675325
1125	14	Female	45	4	Yes	No	Negative	39	110	120	No	No	0	36.2	159000	DENV-2	Secondary dengue	No	No	NA	No	120000	7	40	5	5.26315789473684
1126	11	Female	55	3	Yes	No	Positive	38	100	100	No	No	0	39.1	97000	DENV-2	Secondary dengue	No	No	NA	Skin	72000	6	45.3	5	7.85714285714285
1127	8	Female	20	4	Yes	No	Negative	38	100	90	No	Yes	0	37	160000	Negative	Possible primary	No	No	NA	No	158000	6	39	6	5.40540540540541
1128	11	Female	41	3	No	No	Positive	38	100	100	No	No	0	40.9	119000	DENV-1	Secondary dengue	No	No	NA	Skin	51000	6	46	5	19.4805194805195
1129	13	Male	41	3	Yes	Yes	Positive	38.8	100	100	No	Yes	1	47.2	40900	DENV-2	Secondary dengue	No	No	NA	No	16000	4	49	4	22.5
1130	12	Female	29	4	Yes	No	Equivocal	39	90	90	No	No	0	37.2	70000	Negative	Secondary dengue	No	No	NA	No	46000	6	43.5	6	12.987012987013
1132	14	Male	80	3	Yes	No	Equivocal	39.5	96	110	No	No	0	45.6	110000	DENV-4	Secondary dengue	No	No	NA	No	36000	7	53.5	7	33.75
1133	8	Male	30	3	Yes	No	Positive	39	100	100	No	No	0	34	96000	DENV-1	Possible primary	No	No	NA	Mucose	66000	5	44	5	18.9189189189189
1134	7	Male	25	3	No	No	Negative	38	100	100	No	Yes	0	36.5	98200	DENV-2	Secondary dengue	No	No	NA	No	98200	3	37.7	4	1.8918918918919
1135	14	Male	34	3	Yes	No	Positive	39	96	90	No	No	0	37.5	69000	Negative	Secondary dengue	No	No	NA	No	69000	3	39	5	-2.5
1136	9	Female	21	3	Yes	No	Positive	39	100	90	No	No	0	35.8	134000	DENV-1	Secondary dengue	No	No	NA	Mucose	24000	7	43	6	26.4705882352941
1137	9	Male	25	4	Yes	Yes	Equivocal	40	106	90	No	Yes	2	36.3	154000	DENV-3	Possible primary	No	No	NA	No	89000	8	41	8	10.8108108108108
1138	12	Female	30	4	Yes	No	Negative	39	120	100	Yes	Yes	2	47.4	148000	Negative	Possible primary	No	No	NA	No	148000	4	47.4	4	18.5
1139	13	Female	34	3	Yes	Yes	Positive	37.8	100	90	No	No	0	35.3	234000	DENV-1	Unclassifiable	No	No	NA	Skin	12000	6	45	7	15.681233933162
1140	10	Male	30	4	Yes	Yes	Positive	39	100	100	No	No	0	37	116000	Negative	Secondary dengue	No	No	NA	No	92000	7	43	7	16.2162162162162
1141	14	Male	55	3	Yes	No	Equivocal	39.5	110	90	No	Yes	0	44.5	148000	Negative	Secondary dengue	No	No	NA	No	94000	4	51	4	27.5
1142	9	Female	36	3	Yes	Yes	Equivocal	39	120	90	No	Yes	0	40.7	181000	DENV-1	Possible primary	No	No	NA	Skin	86000	6	42	4	13.5135135135135
1143	12	Male	44	4	Yes	Yes	Negative	38	100	100	No	Yes	1	47.5	114000	DENV-1	Secondary dengue	Yes	No	NA	Skin	42000	7	48	7	20
1144	13	Female	36	4	Yes	No	Positive	39	100	90	No	No	0	38	128000	DENV-2	Secondary dengue	No	No	NA	Skin	101000	5	46	3	4.54545454545455
1145	11	Female	27	2	Yes	Yes	Equivocal	39	110	90	No	No	0	42.8	118000	DENV-2	Secondary dengue	No	No	NA	Skin	26000	5	46	5	19.4805194805195
1146	12	Female	21	3	Yes	No	Positive	39	100	90	NA	No	0	39	81000	DENV-2	Possible primary	Yes	Yes	4	No	12000	5	46	5	19.4805194805195
1147	13	Male	37	2	Yes	Yes	Negative	39.5	120	100	No	No	0	37.6	139000	DENV-2	Possible primary	No	No	NA	No	44000	6	44	6	10
1148	13	Male	38	4	Yes	No	Positive	38	100	90	No	No	0	43.4	187000	Negative	Secondary dengue	No	No	NA	No	170000	5	46.5	5	16.25
1150	11	Male	29	3	Yes	Yes	Positive	38	100	90	No	Yes	2	43.4	29000	DENV-2	Secondary dengue	No	No	NA	No	29000	3	43.4	3	8.5
1151	12	Female	40	4	Yes	No	Positive	39	100	90	No	No	0	42	95400	Negative	Secondary dengue	No	No	NA	No	68000	6	42	4	9.09090909090909
1152	10	Female	35	4	Yes	Yes	Positive	38.5	110	100	No	Yes	2	43	76000	DENV-2	Unclassifiable	No	No	NA	Skin	38000	6	43	4	16.2162162162162
1153	9	Female	25	3	Yes	Yes	Positive	38	100	90	No	No	0	41	63700	DENV-2	Possible primary	Yes	Yes	4	No	19000	6	48	4	29.7297297297297
1154	13	Male	29	3	Yes	No	Negative	39	100	95	No	No	0	40.3	77100	Negative	Secondary dengue	No	No	NA	No	72000	6	42.8	4	6.99999999999999
1155	8	Male	26	3	Yes	No	Positive	39	100	90	No	No	0	38	170000	DENV-2	Secondary dengue	No	No	NA	No	155000	6	39	6	4
1156	13	Male	34	4	Yes	Yes	Negative	38.5	100	100	No	No	0	47.4	82000	DENV-4	Secondary dengue	No	No	NA	No	58000	6	47.4	4	18.5
1158	11	Male	44	3	Yes	No	Positive	38.4	100	100	No	No	0	39	120000	DENV-2	Secondary dengue	No	No	NA	No	58000	5	50	4	28.2051282051282
1159	11	Female	26.5	2	Yes	Yes	Positive	38.5	96	100	No	No	0	41.4	204000	DENV-2	Secondary dengue	No	No	NA	No	158000	6	40	5	3.8961038961039
1160	12	Male	60	3	Yes	No	Positive	38	100	100	No	No	0	44.6	62000	DENV-2	Secondary dengue	No	No	NA	Skin	62000	3	51	6	27.5
1161	13	Female	40	2	Yes	Yes	Equivocal	39	100	100	No	No	0	37	164000	DENV-2	Secondary dengue	No	No	NA	No	49000	3	42.5	6	1.19047619047619
1162	11	Female	35	3	Yes	Yes	Negative	38.2	100	90	No	No	0	44.9	92000	DENV-2	Secondary dengue	No	No	NA	No	25000	5	53	6	27.710843373494
1164	5	Male	25	4	Yes	No	Positive	40	140	100	No	No	0	39.9	136000	DENV-4	Secondary dengue	No	No	NA	No	136000	4	39.9	4	5
1165	11	Female	26	2	Yes	No	Negative	38	100	90	No	No	0	38.1	63000	DENV-2	Secondary dengue	No	No	NA	No	24000	5	49	5	27.2727272727273
1167	8	Female	32	1	Yes	Yes	Equivocal	39	100	100	No	Yes	0	40.7	196000	DENV-2	Unclassifiable	No	No	NA	No	28000	6	55	6	48.6486486486487
1168	12	Male	36	2	Yes	Yes	Positive	39	100	100	Yes	No	0	40	202000	DENV-2	Secondary dengue	No	No	NA	Skin	132000	6	45	6	12.5
1169	9	Male	25	3	NA	Yes	Equivocal	40	128	90	No	Yes	0	33	230000	DENV-1	Possible primary	No	No	NA	No	98000	6	36.7	8	4.85714285714287
1170	11	Female	30	3	Yes	Yes	Positive	39.5	100	100	No	No	0	40	NA	DENV-2	Secondary dengue	No	No	NA	Skin	14000	7	52	6	35.0649350649351
1171	5	Female	16.5	3	Yes	No	Positive	38.8	102	90	No	No	0	41	62600	DENV-3	Possible primary	No	No	NA	No	62600	3	41	3	10.8108108108108
1172	9	Male	40	3	Yes	Yes	Positive	39	95	100	No	Yes	1	40	276000	DENV-4	Possible primary	No	No	NA	No	160000	7	42	7	13.5135135135135
1174	7	Male	22	3	Yes	No	Equivocal	38	100	90	No	No	0	44	132000	DENV-2	Secondary dengue	No	No	NA	No	50000	6	44	3	18.9189189189189
1175	14	Male	48	2	Yes	No	Negative	40.5	110	100	No	No	0	41.5	143000	DENV-2	Secondary dengue	No	No	NA	Skin	24000	6	52	6	26.8292682926829
1176	14	Female	50	3	Yes	Yes	Positive	39	105	100	No	Yes	1	41	131000	DENV-4	Secondary dengue	No	No	NA	No	32000	6	49	6	27.2727272727273
1177	8	Female	19	2	Yes	No	Negative	39	100	90	No	No	0	32.7	193000	DENV-2	Secondary dengue	No	No	NA	No	62000	6	38.5	5	4.05405405405405
1178	11	Male	41	3	Yes	Yes	Equivocal	39	96	90	No	Yes	3	39.7	87000	Negative	Secondary dengue	No	No	NA	No	43900	4	41	4	2.5
1179	14	Female	25	2	Yes	No	Positive	40	100	100	No	No	0	42.3	231000	DENV-2	Possible primary	Yes	Yes	4	No	14000	4	51	5	32.4675324675325
1180	7	Female	25	2	No	Yes	Positive	38.8	123	100	No	No	0	42	208000	DENV-2	Primary dengue	No	No	NA	No	122000	7	39	6	5.40540540540541
1181	14	Female	40	2	No	Yes	Positive	40	100	100	Yes	No	0	45.3	301000	DENV-2	Unclassifiable	No	No	NA	No	52000	7	45	6	16.8831168831169
1182	13	Male	40	3	Yes	No	Negative	38	100	90	No	No	0	44	66700	DENV-1	Secondary dengue	Yes	Yes	4	Skin	15000	6	50	4	25
1183	12	Male	26	3	Yes	No	Positive	38	100	90	No	No	0	39.7	174000	DENV-2	Unclassifiable	No	No	NA	Skin	19500	6	49.5	6	23.75
1184	10	Female	26	2	Yes	No	Negative	38	100	80	No	No	0	34	70000	DENV-2	Secondary dengue	No	No	NA	No	23000	4	43	5	16.2162162162162
1185	9	Female	35	3	No	No	Positive	38.4	100	100	No	No	0	33	118000	DENV-2	Unclassifiable	No	No	NA	No	88900	6	43	4	10.2564102564103
1186	12	Female	36	3	Yes	No	Equivocal	37	100	90	No	No	0	44	238000	DENV-2	Primary dengue	No	No	NA	No	78000	4	49	7	27.2727272727273
1187	12	Female	32	3	Yes	Yes	Positive	38	100	100	No	No	0	39.5	102000	Negative	Secondary dengue	No	No	NA	Mucose	41000	4	44	4	11.3924050632911
1188	12	Male	40	3	Yes	No	Positive	39.5	100	100	No	No	0	41.2	162000	DENV-2	Secondary dengue	No	No	NA	No	23800	5	48	7	18.5185185185185
1189	10	Male	28	3	Yes	No	Negative	40	100	100	No	No	0	41.2	242000	DENV-2	Possible primary	Yes	Yes	5	Mucose	16000	7	58	6	56.7567567567568
1191	10	Female	38	4	Yes	No	Negative	39.5	110	90	No	Yes	1	43.5	68880	DENV-2	Secondary dengue	No	No	NA	No	24000	6	48	5	29.7297297297297
1192	12	Male	33	3	No	No	Positive	38.3	115	100	No	Yes	1	43	122000	DENV-4	Secondary dengue	No	No	NA	Skin	55000	6	43	3	8.86075949367089
1193	13	Male	40	3	Yes	No	Positive	39	92	90	No	No	0	41	146000	DENV-1	Primary dengue	No	No	NA	No	101000	8	41	3	10.5121293800539
1194	14	Male	44	2	Yes	No	Positive	39.6	110	110	No	No	0	50	172000	DENV-4	Unclassifiable	No	No	NA	Skin	84000	7	49.3	6	4.89361702127659
1195	11	Female	26	4	Yes	No	Negative	39	100	90	No	No	0	39	74000	DENV-3	Possible primary	Yes	No	NA	No	17000	6	46	6	19.4805194805195
1196	14	Male	32.5	4	Yes	Yes	Positive	38	100	100	No	No	0	40.6	86100	DENV-2	Secondary dengue	No	No	NA	Skin	37000	6	50	6	31.5789473684211
1197	11	Male	26	3	Yes	Yes	Positive	39	100	90	No	No	0	41	55000	DENV-2	Secondary dengue	Yes	Yes	4	No	21000	5	48	4	20
1198	14	Male	45	3	Yes	No	Negative	40	100	110	No	No	0	41.2	169000	Negative	Primary dengue	No	No	NA	No	166000	4	57	5	42.5
1199	12	Female	58	3	Yes	No	Positive	40.5	100	120	No	No	0	37	221000	DENV-2	Unclassifiable	No	No	NA	Skin	89000	5	58	4	41.4634146341463
1200	11	Female	28	4	Yes	Yes	Negative	39.5	100	100	No	Yes	0	37.9	52400	DENV-1	Unclassifiable	No	No	NA	No	18700	7	50	5	29.8701298701299
1201	10	Female	24	3	Yes	Yes	Positive	38.5	110	100	No	Yes	2	43	223000	DENV-3	Secondary dengue	No	No	NA	Skin	144000	6	48.3	4	30.5405405405405
1202	13	Female	40	4	Yes	Yes	Negative	39.3	100	90	No	No	0	38	70000	Negative	Secondary dengue	No	No	NA	No	16000	7	47	7	22.0779220779221
1203	12	Female	42	3	Yes	Yes	Positive	40	100	120	No	No	0	37.5	110000	DENV-1	Secondary dengue	No	No	NA	No	28000	6	51	4	27.5
1204	10	Female	20	2	Yes	No	Negative	40.3	100	90	No	No	0	34	124000	DENV-2	Possible primary	Yes	Yes	5	NA	18000	6	45	5	21.6216216216216
1205	9	Female	35	3	Yes	Yes	Positive	38	100	100	No	No	0	36.6	70400	DENV-2	Secondary dengue	No	No	NA	Mucose	26000	7	45	6	21.6216216216216
1206	13	Female	48	3	Yes	No	Positive	39	100	100	No	No	0	44.4	96704	DENV-2	Unclassifiable	No	No	NA	Skin	40000	6	50.9	6	32.2077922077922
1207	8	Male	25	1	Yes	No	Negative	38.5	100	80	No	No	0	44.7	267000	DENV-2	Secondary dengue	No	No	NA	Skin	138000	4	44	6	12.8205128205128
1208	7	Female	22	3	Yes	No	Equivocal	39.5	100	110	No	No	0	38.3	122000	DENV-2	Unclassifiable	No	No	NA	No	50000	8	49	6	30.6666666666667
1210	14	Male	27	4	Yes	No	Negative	38	100	90	No	No	0	37.4	199000	DENV-2	Unclassifiable	No	No	NA	No	70000	8	42	5	5
1211	7	Female	27	3	Yes	Yes	Equivocal	38.5	100	100	No	NA	0	40	120000	DENV-2	Unclassifiable	No	No	NA	No	58000	7	40	3	5.26315789473684
1212	13	Female	47	2	Yes	Yes	Positive	40.5	100	100	No	No	0	37	122000	DENV-2	Secondary dengue	No	No	NA	No	22000	6	48	5	29.3800539083558
1213	14	Male	40	4	Yes	No	Positive	39	120	100	No	Yes	1	43.5	86000	Negative	Secondary dengue	No	No	NA	Skin	86000	4	44	5	10
1214	12	Female	26	2	Yes	No	Negative	39	95	90	No	No	0	41	199000	DENV-2	Possible primary	No	No	NA	No	148000	7	46	3	11.1111111111111
1215	11	Male	33	4	No	Yes	Positive	39	110	90	No	Yes	1	41.3	99300	Negative	Secondary dengue	No	No	NA	No	24000	6	46.7	5	16.75
1216	13	Male	65	3	Yes	No	Positive	39.5	100	120	No	No	0	42.7	197000	DENV-2	Secondary dengue	No	No	NA	Skin	79000	6	57	6	34.1176470588235
1217	12	Male	30	3	Yes	No	Positive	39	110	100	No	No	0	42	66000	Negative	Secondary dengue	No	No	NA	Skin	26000	4	42	3	23.5294117647059
1218	7	Male	24	4	Yes	No	Positive	40	100	90	No	No	0	39.5	106000	Negative	Secondary dengue	No	No	NA	No	70000	6	39.5	4	13.5057471264368
1219	12	Female	25	3	No	No	Positive	39.5	100	100	No	No	0	40	134000	DENV-2	Unclassifiable	No	No	NA	No	39000	6	44	6	17.3333333333333
1220	6	Male	17	4	Yes	No	Positive	38.5	100	90	No	Yes	0	38.5	21700	Negative	Unclassifiable	No	No	NA	No	21700	4	38.5	4	13.2352941176471
1221	13	Male	56	3	Yes	Yes	Positive	39.5	100	100	No	No	0	34	255000	DENV-1	Primary dengue	No	No	NA	Skin	72000	7	45	5	12.5
1222	12	Male	30	4	Yes	No	Equivocal	38.5	102	100	No	No	2	44.9	72000	DENV-4	Secondary dengue	No	No	NA	No	43000	7	44.9	4	12.25
1223	12	Female	35	3	Yes	No	Positive	38	95	90	No	No	0	38	138000	DENV-2	Secondary dengue	No	No	NA	No	107000	5	43	4	11.6883116883117
1224	10	Male	42	4	Yes	No	Positive	38.5	100	100	No	Yes	2	38.7	101000	DENV-1	Secondary dengue	No	No	NA	Skin	76000	6	38.7	4	0.519480519480527
1225	11	Female	33	3	Yes	No	Negative	38.3	100	90	Yes	No	0	46.9	137000	Negative	Secondary dengue	No	No	NA	No	137000	3	46.9	3	15.8024691358025
1226	14	Female	39	4	Yes	No	Equivocal	38.5	100	95	No	No	0	NA	NA	DENV-2	NA	Yes	Yes	6	Skin	16000	7	55.9	6	45.1948051948052
1227	9	Female	20	4	Yes	No	Positive	39	120	80	No	No	0	40	104000	DENV-2	Secondary dengue	No	No	NA	Skin	23000	6	41	5	10.8108108108108
1228	13	Female	47	4	Yes	No	Negative	39	100	90	No	No	0	42	36000	DENV-2	Secondary dengue	Yes	Yes	5	No	19800	5	49	6	27.2727272727273
1229	12	Female	30	4	Yes	No	Negative	38.5	120	90	No	No	0	36.6	65100	Negative	Secondary dengue	No	No	NA	No	37000	6	44	7	12.8205128205128
1230	13	Male	39	4	Yes	Yes	NA	38.5	110	100	Yes	NA	0	41	128000	DENV-3	Possible primary	Yes	Yes	5	Skin	26000	6	48	5	20
1231	14	Male	25	3	Yes	No	Negative	39	100	90	No	No	0	37	101000	DENV-3	Secondary dengue	No	No	NA	No	20000	5	46	5	15
1234	12	Female	36	4	Yes	No	Negative	39	110	100	No	Yes	0	37	131000	DENV-2	Unclassifiable	No	No	NA	No	73000	6	37	4	-7.5
1235	13	Male	50	2	Yes	Yes	Positive	39	110	90	No	No	1	36.4	147000	DENV-2	Secondary dengue	No	No	NA	Skin	82000	6	54	7	31.7073170731707
1236	12	Male	53	2	Yes	No	Positive	37.3	106	100	No	No	0	39.3	162000	NA	Unclassifiable	No	No	NA	No	13000	4	42	3	0
1237	14	Male	31	2	Yes	No	Equivocal	39	120	90	No	No	0	36.3	177000	DENV-2	Secondary dengue	No	No	NA	Skin	22000	6	48	6	20
1239	13	Female	34.5	4	Yes	No	Equivocal	39	100	90	No	Yes	0	38	38000	DENV-3	NA	Yes	Yes	5	Skin	12000	6	50	6	29.8701298701299
1240	13	Male	53	2	Yes	Yes	Equivocal	39	120	100	No	No	0	40	200000	DENV-2	NA	Yes	Yes	4	Skin	10000	5	52	4	30
1241	12	Male	36	4	Yes	Yes	Positive	38.5	100	90	No	No	0	40.5	110000	NA	Secondary dengue	No	No	NA	No	24000	6	51	6	21.4285714285714
1242	9	Female	30	4	Yes	Yes	Positive	41	100	90	No	No	0	36.5	138000	DENV-2	Secondary dengue	No	No	NA	Skin	28000	7	46	5	24.3243243243243
1243	13	Male	50	2	Yes	No	Positive	38.5	100	90	No	No	0	40.8	195000	DENV-2	Possible primary	No	No	NA	No	98000	5	43.2	6	8.00000000000001
1244	11	Male	49	4	Yes	No	Positive	39	100	100	No	No	0	39.5	82000	DENV-2	Secondary dengue	No	No	NA	Skin	34000	7	46	6	15
1245	13	Female	34	4	Yes	No	Positive	37.6	100	90	No	No	0	39.1	50000	DENV-2	Possible primary	No	No	NA	No	14000	6	49	6	27.2727272727273
1246	9	Male	26	2	Yes	No	Positive	38.5	120	100	No	No	0	37.8	24500	DENV-2	Secondary dengue	No	No	NA	Skin	42000	7	46	7	21.0526315789474
1247	14	Female	45	4	Yes	Yes	Equivocal	39.5	116	100	No	Yes	0	37.5	200000	Negative	Secondary dengue	No	No	NA	Skin	14000	6	42.5	7	11.8421052631579
1249	13	Male	31	3	Yes	No	Equivocal	39	120	90	No	No	0	37.7	177000	DENV-2	Possible primary	No	No	NA	No	40000	8	42	8	9.94764397905758
1250	14	Male	46	2	Yes	No	Negative	40	110	90	No	No	0	43.6	NA	DENV-2	Secondary dengue	No	No	NA	Skin	14000	6	49	5	22.5
1251	11	Female	21	3	Yes	No	Positive	39	100	100	No	No	0	38.4	88000	Negative	Secondary dengue	No	No	NA	No	30000	5	40	5	13.6363636363636
1252	10	Female	30	3	Yes	No	Positive	39	100	90	No	No	0	38	136000	Negative	Secondary dengue	No	No	NA	Skin	95700	6	38	3	2.7027027027027
1254	8	Female	26	3	Yes	Yes	Positive	39	100	90	No	No	0	34.6	196000	DENV-2	Secondary dengue	No	No	NA	No	90000	5	40	4	8.10810810810811
1255	11	Female	24.5	4	Yes	Yes	Positive	39.1	100	90	No	No	0	37.7	88700	Negative	Secondary dengue	No	No	NA	Skin	48000	5	45	5	25
1256	13	Male	27	4	Yes	No	Negative	38.8	100	90	No	Yes	0	35	28000	Negative	Secondary dengue	No	No	NA	No	19900	7	46	5	32.5648414985591
1257	9	Female	23	3	No	Yes	Positive	39	105	100	No	No	0	41	295000	Negative	Secondary dengue	No	No	NA	No	206000	5	41	3	11.4130434782609
1258	9	Female	24	3	Yes	Yes	Negative	38.3	100	100	No	Yes	0	35.3	209000	DENV-2	Secondary dengue	No	No	NA	No	160000	5	37.5	7	2.73972602739726
1259	9	Male	25	3	Yes	Yes	Positive	39	100	90	No	No	0	33.9	304000	NA	Possible primary	No	No	NA	Mucose	89600	7	39	8	10.7954545454545
1260	11	Female	41	4	Yes	Yes	Equivocal	39	120	100	No	No	0	38	52000	DENV-1	Secondary dengue	No	No	NA	Skin	42000	5	41	5	6.49350649350649
1261	10	Male	25	4	Yes	No	Equivocal	38.5	90	90	No	No	0	34.5	112000	Negative	Secondary dengue	No	No	NA	No	54000	6	40	6	6.66666666666667
1263	14	Male	42	4	No	No	Negative	38	100	90	No	No	0	44	127000	Negative	Secondary dengue	No	No	NA	No	127000	4	48	5	20
1264	14	Male	40	2	Yes	No	Equivocal	39.5	110	90	No	No	1	37.4	114000	DENV-2	Secondary dengue	No	No	NA	Skin	55000	6	43.6	5	10.379746835443
1266	12	Male	26	4	Yes	Yes	Positive	37	80	100	No	Yes	0	35.6	105000	Negative	Secondary dengue	No	No	NA	Skin	27000	7	40	6	8.69565217391305
1267	13	Male	46	4	Yes	No	Equivocal	38.5	100	90	No	No	0	47	80000	DENV-2	Secondary dengue	No	No	NA	No	57200	6	47	4	38.2352941176471
1269	14	Male	25.5	4	Yes	No	Equivocal	38.5	100	90	No	No	0	39.9	90000	DENV-4	Secondary dengue	No	No	NA	No	30000	7	50	6	25
1270	10	Male	26	3	Yes	Yes	Positive	39	100	90	No	No	0	41	36000	DENV-2	Possible primary	Yes	Yes	5	Skin	14000	6	46	5	24.3243243243243
1271	12	Male	41.5	2	Yes	Yes	Positive	39	100	110	No	No	0	NA	NA	Negative	Possible primary	Yes	Yes	3	Skin	42000	5	47	4	17.5
1272	12	Female	34	2	Yes	Yes	Negative	38	105	90	No	No	0	37.6	121000	DENV-2	Secondary dengue	No	No	NA	No	26000	5	44	5	12.8205128205128
1273	11	Female	26	4	Yes	Yes	Equivocal	39	110	100	No	Yes	1.5	38.7	144000	DENV-2	Secondary dengue	Yes	Yes	6	Skin	32100	6	46	6	19.4805194805195
1274	15	Female	35	3	Yes	No	Positive	37.5	100	100	No	No	0	42.9	136000	DENV-2	Secondary dengue	No	No	NA	No	40000	7	42.9	3	11.4285714285714
1275	6	Male	28	2	Yes	No	Equivocal	39.5	100	100	No	No	0	39.5	142000	DENV-2	Secondary dengue	Yes	Yes	5	Skin	10000	7	49	6	32.4324324324324
1276	12	Male	28	4	Yes	Yes	Positive	38	100	90	No	No	0	43.8	77000	DENV-2	Secondary dengue	Yes	Yes	5	Skin	14000	6	51	5	27.5
1277	12	Male	31	3	Yes	No	Negative	39	120	100	No	No	0	39	188000	DENV-1	Secondary dengue	No	No	NA	No	98000	6	50	8	28.2051282051282
1279	14	Male	40	2	Yes	No	Equivocal	39	88	100	No	No	0	38	124000	DENV-2	Secondary dengue	No	No	NA	Skin	78000	6	46	7	15
1280	12	Female	30	3	Yes	Yes	Positive	39	100	110	No	No	0	31	81500	DENV-2	Secondary dengue	No	No	NA	No	24000	6	36	4	-10
1281	14	Male	45	2	Yes	No	Negative	39	100	100	No	No	0	37.5	254000	DENV-2	Secondary dengue	No	No	NA	No	230000	4	40	4	-2.4390243902439
1282	9	Male	25	4	Yes	Yes	Positive	39.7	100	90	Yes	Yes	0	37.9	100000	DENV-2	Secondary dengue	No	No	NA	No	41200	6	41	5	10.8108108108108
1283	11	Female	27	4	Yes	No	Positive	39	100	100	No	No	0	43	101000	DENV-2	Secondary dengue	No	No	NA	No	36000	6	48	6	24.6753246753247
1284	14	Male	43	3	Yes	No	Positive	39	100	100	No	No	0	40.5	80000	DENV-2	Secondary dengue	No	No	NA	No	16000	6	51	6	41.6666666666667
1285	14	Female	44	3	Yes	No	Negative	39.5	100	100	No	No	0	35.5	98000	DENV-2	Secondary dengue	No	No	NA	No	50000	5	46	8	19.4805194805195
1286	10	Female	32	4	No	Yes	Negative	39.5	120	90	No	No	0	37.8	254000	Mixed	Primary dengue	No	No	NA	No	231000	5	44	8	12.8205128205128
1287	13	Male	21	2	Yes	Yes	Negative	40	120	100	No	No	0	38.9	198000	Negative	Secondary dengue	No	No	NA	No	174000	3	39	3	-2.5
1289	13	Male	47	4	Yes	No	Positive	38	100	90	No	No	0	50.5	92000	DENV-2	Secondary dengue	No	No	NA	No	34000	6	52	5	30
1290	14	Male	33	4	Yes	No	Positive	39.2	102	100	No	Yes	0	40.2	155000	DENV-2	Unclassifiable	No	No	NA	No	114000	8	43.7	8	9.25000000000001
1291	11	Male	19.5	2	Yes	Yes	Positive	40	120	90	No	No	0	30.9	146000	DENV-1	Secondary dengue	No	No	NA	Skin	50000	7	39.5	6	-1.25
1294	14	Male	41	3	Yes	Yes	Positive	40	100	100	No	No	0	NA	NA	Negative	Unclassifiable	No	No	NA	No	26000	6	50	8	21.9512195121951
1295	11	Male	42	3	No	No	Positive	40	90	100	No	No	0	37.5	201000	DENV-2	Possible primary	No	No	NA	No	201000	3	38.7	7	-3.24999999999999
1296	11	Male	33	4	No	No	Negative	39	100	90	No	No	0	38	222000	DENV-3	Primary dengue	No	No	NA	No	200000	7	38	4	-5
1298	9	Male	25	3	No	No	Equivocal	39.5	120	100	No	No	0	37	162000	DENV-2	Secondary dengue	No	No	NA	No	109000	6	37	3	0
1299	13	Male	48	3	Yes	No	Positive	39.5	106	105	No	No	0	48	165000	DENV-2	Secondary dengue	No	No	NA	Skin	23000	7	52.7	5	31.75
1301	12	Female	28	4	Yes	No	Positive	40	100	90	No	No	0	41.6	129000	NA	Unclassifiable	No	No	NA	No	90000	6	45	6	16.8831168831169
1303	12	Female	32	3	Yes	No	Negative	38.5	100	100	No	No	0	42.5	203000	DENV-3	Unclassifiable	No	No	NA	No	42000	7	42.5	3	6.25
1304	10	Male	23	3	No	No	Equivocal	38.5	100	90	No	No	0	35.4	280000	DENV-2	Possible primary	No	No	NA	No	259000	4	38	8	2.7027027027027
1305	14	Female	36	3	Yes	No	Positive	39	100	90	No	No	0	39.4	229000	DENV-2	Secondary dengue	No	No	NA	No	140000	6	46	6	23.989218328841
1306	8	Male	26	3	Yes	Yes	Negative	39	100	90	No	No	0	35.8	297000	DENV-3	Possible primary	No	No	NA	No	294000	4	36.5	6	1.38888888888889
1308	14	Female	42	4	Yes	No	Equivocal	39	110	100	No	No	0	37.8	98000	NA	Possible primary	No	No	NA	No	72000	5	41	5	6.49350649350649
1309	12	Male	30	2	Yes	Yes	Negative	39	100	90	No	No	0	42	364000	Negative	Secondary dengue	No	No	NA	No	300000	4	37	4	-7.5
1310	13	Male	30	3	Yes	No	Positive	39	100	90	No	No	0	39.5	142000	NA	Secondary dengue	Yes	Yes	5	Skin	24000	7	47	8	17.5
1313	14	Male	33	3	Yes	No	Equivocal	39.5	100	90	No	No	0	36.4	117000	DENV-3	Secondary dengue	No	No	NA	No	32000	7	47	7	17.5
1314	12	Female	32	3	No	No	Negative	37	100	90	No	No	0	37	186000	DENV-3	Possible primary	No	No	NA	NA	186000	3	39	4	2.63157894736842
1315	8	Female	22	4	Yes	No	Negative	38.8	120	90	No	No	0	37.8	322000	DENV-3	Possible primary	No	No	NA	No	262000	6	43	7	16.2162162162162
1316	10	Male	44	3	Yes	No	Positive	38.8	100	90	No	No	0	43.1	160000	DENV-4	Secondary dengue	No	No	NA	No	66000	7	43.1	3	16.4864864864865
1317	13	Female	30	3	No	No	Negative	39	100	90	No	No	0	40.9	230000	DENV-2	Possible primary	No	No	NA	No	173000	4	50	4	21.9512195121951
1318	9	Male	15	4	Yes	Yes	Equivocal	39.5	100	80	No	No	0	NA	NA	DENV-2	Secondary dengue	No	No	NA	No	78000	6	45	6	28.5714285714286
1319	12	Male	31	2	Yes	No	Equivocal	40	100	90	No	No	0	40	110000	DENV-2	Secondary dengue	No	No	NA	Skin	40000	5	43.2	4	23.4285714285714
1320	11	Female	36	4	No	No	Negative	38.5	100	110	No	No	0	36.2	245000	DENV-1	Primary dengue	No	No	NA	No	244000	6	38	5	-1.2987012987013
1321	14	Female	39	2	No	No	Negative	40	108	90	No	No	0	39.6	151000	DENV-1	Possible primary	No	No	NA	No	145000	6	48	4	24.6753246753247
1322	14	Male	34	1	Yes	Yes	Negative	39	104	100	No	No	0	37.1	227000	DENV-2	Possible primary	No	No	NA	No	276000	5	41	3	10.5121293800539
1323	13	Male	26	4	Yes	Yes	Equivocal	38.5	110	100	No	Yes	3	43.3	40000	DENV-2	Secondary dengue	No	No	NA	Skin	40000	4	45	3	18.7335092348285
1324	13	Female	35	3	No	No	Negative	38.4	110	95	No	No	0	35	76000	DENV-2	Primary dengue	No	No	NA	No	76000	3	36.6	4	4.57142857142858
1325	13	Female	40	3	No	Yes	Equivocal	39.5	120	90	No	No	0	35.3	159000	DENV-2	Unclassifiable	No	No	NA	No	72000	6	45.9	6	24.054054054054
1326	12	Female	34	2	No	No	Negative	39	120	110	No	No	0	38.7	172000	DENV-2	Secondary dengue	No	No	NA	Skin	18000	7	48	6	24.6753246753247
1327	10	Female	25	3	Yes	No	Equivocal	37.3	100	90	No	No	0	41	37000	NA	Secondary dengue	No	No	NA	Skin	22000	4	41	3	10.8108108108108
1328	8	Female	27	4	Yes	No	Positive	38.5	100	95	No	No	0	38	77700	DENV-2	Secondary dengue	No	No	NA	No	77700	4	41.5	6	13.3879781420765
1329	9	Female	28	3	Yes	No	Positive	39	100	100	No	No	0	39	195000	DENV-1	Primary dengue	No	No	NA	Skin	112000	7	39	3	5.40540540540541
1330	9	Male	22	3	Yes	No	Equivocal	39.7	100	90	No	No	0	35.7	323000	DENV-1	Possible primary	No	No	NA	No	280000	4	38	6	-1.2987012987013
1331	12	Male	38	3	Yes	No	Equivocal	38	100	90	No	No	0	40.1	91200	DENV-2	Secondary dengue	No	No	NA	No	74000	6	43	6	7.5
1332	11	Male	24	2	Yes	Yes	Positive	39.1	106	95	No	No	1	41.2	215000	DENV-2	Secondary dengue	No	No	NA	No	132000	6	48	3	33.3333333333333
1333	13	Male	32	3	Yes	No	Negative	39.5	100	100	No	No	0	39.3	81900	DENV-1	Secondary dengue	No	No	NA	Skin	30000	4	60	4	50
1334	9	Female	22	3	Yes	Yes	Negative	39.5	100	90	No	Yes	0	32.6	247000	DENV-2	Secondary dengue	No	No	NA	No	20000	8	48	7	29.7297297297297
1336	13	Male	43	3	Yes	No	Equivocal	37.8	120	110	No	No	0	38.3	213000	DENV-2	Secondary dengue	No	No	NA	No	188000	6	44	5	6.02409638554217
1337	11	Female	25.5	3	Yes	Yes	Equivocal	39	100	100	No	Yes	0	36.8	132000	DENV-2	Secondary dengue	No	No	NA	Skin	80000	6	44.9	7	16.6233766233766
1338	14	Female	42	4	Yes	No	Positive	39.5	100	100	No	No	0	40.3	23200	NA	Secondary dengue	No	No	NA	No	18000	6	51	5	32.4675324675325
1339	10	Male	35	3	Yes	Yes	Equivocal	39	120	100	No	Yes	0	32	197000	DENV-2	Unclassifiable	No	No	NA	No	32000	7	36	4	5.88235294117647
1340	12	Male	47	4	Yes	No	Equivocal	39.3	100	90	No	No	0	36.9	164000	DENV-2	Unclassifiable	No	No	NA	Skin	44000	7	46.4	7	40.6060606060606
1341	11	Female	26	4	No	No	Equivocal	38	100	90	No	No	0	40	169000	DENV-2	Secondary dengue	No	No	NA	No	65000	6	42	6	12.2994652406417
1344	12	Female	27.5	2	Yes	Yes	Negative	39	100	100	No	No	0	39.5	157000	DENV-2	NA	Yes	Yes	4	No	44000	6	42	3	9.09090909090909
1345	8	Male	22	2	Yes	No	Equivocal	40	100	90	No	No	0	34.4	191000	DENV-2	Secondary dengue	No	No	NA	No	114000	7	43	6	16.2162162162162
1348	9	Female	28	2	Yes	Yes	Equivocal	39	100	90	No	No	0	36.2	221000	DENV-2	Secondary dengue	No	No	NA	No	148000	5	43.7	7	18.1081081081081
1349	8	Male	19	2	Yes	No	Negative	39	120	90	No	No	0	38.3	143000	DENV-2	Possible primary	Yes	Yes	4	Mucose	26000	6	53	4	43.2432432432432
1350	10	Female	25	3	No	Yes	Equivocal	38.5	100	90	No	No	0	39.4	163000	NA	Secondary dengue	No	No	NA	No	120000	4	50.4	4	36.2162162162162
1352	11	Male	30	4	Yes	Yes	Negative	39	100	90	No	No	0	36.2	138000	DENV-2	Secondary dengue	No	No	NA	No	46000	6	52	7	38.2978723404255
1353	11	Female	40	2	No	No	Equivocal	38.3	100	90	No	Yes	1	50	100000	DENV-2	Secondary dengue	No	No	NA	Skin	43000	6	41	5	6.49350649350649
1356	12	Male	22	4	Yes	No	Negative	38.5	100	100	No	Yes	0	38.3	112000	DENV-2	Secondary dengue	No	No	NA	Skin	62000	5	44	5	10
1357	11	Female	27	4	Yes	No	Positive	39	110	90	No	Yes	0	43.6	122000	NA	Secondary dengue	No	No	NA	Skin	110000	8	46	5	21.0526315789474
1358	8	Female	28	4	Yes	Yes	Positive	39.3	100	90	No	Yes	0	39	28400	DENV-2	Secondary dengue	Yes	Yes	5	Skin	24000	6	48	5	29.7297297297297
1359	14	Male	45	4	Yes	Yes	Positive	39	100	100	No	Yes	0	41.9	128000	DENV-2	Secondary dengue	No	No	NA	No	128000	4	45	6	12.5
1361	12	Female	25	2	Yes	Yes	Equivocal	39	100	90	No	No	0	37	180000	Negative	Secondary dengue	No	No	NA	No	156000	5	44	5	19.8910081743869
1363	10	Female	29	4	Yes	Yes	Positive	39	100	90	No	No	0	33	122000	DENV-2	Secondary dengue	No	No	NA	No	54000	7	39	7	11.4285714285714
1364	13	Female	27	1	Yes	No	Positive	39	110	90	No	No	0	38.7	209000	DENV-2	Possible primary	No	No	NA	No	44000	4	44.2	4	14.2118863049096
1366	12	Male	35	3	Yes	Yes	Equivocal	38.2	92	90	No	No	0	38	240000	DENV-2	Secondary dengue	No	No	NA	No	187000	7	38	3	-5
1368	12	Female	38	4	Yes	No	Negative	39.5	100	90	No	Yes	0	39.7	180000	DENV-3	Unclassifiable	No	No	NA	Skin	14000	6	51.5	7	43.0555555555556
1369	14	Male	39	2	No	No	Negative	38.6	100	90	No	No	0	40	56000	Negative	Secondary dengue	No	No	NA	Mucose	126000	4	52	4	30
1370	11	Female	26	4	Yes	No	Positive	39	120	100	No	Yes	1.5	31.2	150000	DENV-2	Secondary dengue	No	No	NA	No	65000	6	38	6	11.7647058823529
1373	13	Male	43	2	No	No	Negative	39	100	90	No	No	0	40.5	230000	DENV-2	Secondary dengue	No	No	NA	No	168000	6	38.6	6	-2.27848101265822
1374	12	Male	44	4	Yes	Yes	Negative	40	130	100	No	Yes	1	40	76000	DENV-1	Secondary dengue	No	No	NA	Skin	44000	6	42.1	8	7.94871794871795
1375	14	Female	36	4	Yes	Yes	Positive	38	100	100	No	No	0	39.9	104000	DENV-4	Secondary dengue	No	No	NA	Skin	104000	4	40	7	3.8961038961039
1379	10	Male	29	4	Yes	No	Positive	40	100	90	No	No	0	36.1	187000	DENV-1	Secondary dengue	No	No	NA	No	36000	5	40.5	6	9.45945945945946
1380	10	Male	25	3	No	No	Negative	39	100	90	No	No	0	40	208000	DENV-1	Secondary dengue	No	No	NA	No	136000	6	40	3	8.10810810810811
1381	10	Female	25	4	No	No	Negative	37.5	105	90	No	No	0	40	78000	NA	Secondary dengue	No	No	NA	No	69000	6	40	4	8.10810810810811
1383	14	Female	32	3	Yes	Yes	Negative	38.2	100	100	No	No	0	37	141000	NA	Secondary dengue	No	No	NA	No	45000	5	47	5	-6
1385	14	Female	33	4	Yes	No	Negative	38.8	100	100	No	No	0	45.4	81600	NA	Secondary dengue	No	No	NA	Skin	14000	7	45.4	4	21.71581769437
1386	10	Male	26	3	Yes	Yes	Negative	38	100	90	NA	Yes	1	35.5	110000	NA	Unclassifiable	No	No	NA	No	40000	7	40	7	8.10810810810811
1387	9	Female	29	4	Yes	Yes	Equivocal	38.5	100	90	No	Yes	2	42.3	102000	DENV-2	NA	Yes	Yes	5	Skin	12000	6	55	5	48.6486486486487
1388	9	Female	26	3	Yes	No	Positive	37.8	100	95	No	No	0	35.9	219000	NA	Possible primary	Yes	No	NA	No	32000	6	47	6	27.027027027027
1389	10	Male	45	3	Yes	No	Positive	38.5	128	120	No	No	0	37.3	166000	NA	Secondary dengue	No	No	NA	No	114000	6	42	5	13.5135135135135
1390	9	Male	21	4	Yes	No	Negative	39	100	90	No	No	0	41	200000	NA	Secondary dengue	No	No	NA	No	35000	6	41	4	12.0218579234973
1391	14	Male	42	4	Yes	No	Positive	38	100	90	No	Yes	1	48.5	163000	NA	Secondary dengue	No	No	NA	No	99000	5	52.5	5	12.9032258064516
1393	7	Female	25	3	Yes	No	Positive	40	100	90	No	No	0	35.7	218000	NA	Unclassifiable	No	No	NA	Skin	102000	6	37.2	6	10.0591715976332
1394	14	Male	45	2	No	No	Positive	40	100	90	No	No	0	NA	NA	DENV-2	Secondary dengue	No	No	NA	No	42000	6	47.3	5	-14
1396	14	Female	38.5	4	No	No	NA	38	100	100	No	No	0	34.6	89000	NA	Primary dengue	No	No	NA	Skin	89000	4	38	8	11.7647058823529
1397	9	Male	24	2	No	Yes	NA	39	100	90	No	No	0	30.8	184000	NA	NA	Yes	Yes	4	Skin	10000	7	52	5	40.5405405405405
1399	12	Male	37.5	2	No	Yes	Equivocal	39	126	100	No	Yes	0	NA	NA	NA	Possible primary	No	No	NA	Skin	144000	7	42.5	4	6.25
1400	12	Male	47	3	Yes	No	Negative	38.3	100	100	No	No	0	41.3	229000	NA	Unclassifiable	No	No	NA	Skin	144000	7	43.4	7	8.5
1401	11	Male	25	3	No	No	Negative	39	100	90	No	No	0	34.2	241000	NA	Possible primary	No	No	NA	No	150000	7	40	5	9.58904109589041
1402	12	Male	40	3	Yes	No	Negative	39	100	90	No	No	0	38.9	279000	NA	Secondary dengue	No	No	NA	No	208000	7	40.5	7	0.746268656716411
1403	10	Female	21	3	No	No	Positive	39.7	100	110	No	No	0	39.5	196000	NA	Secondary dengue	No	No	NA	Skin	62000	6	39.5	3	-1.25
1404	14	Male	41	3	Yes	No	Negative	40	100	130	No	No	0	38	189000	NA	Primary dengue	No	No	NA	No	84000	7	44	8	10
1405	13	Female	39	2	Yes	No	Positive	38.5	100	90	NA	No	0	42.9	197000	DENV-2	Secondary dengue	No	No	NA	No	120000	5	47	4	9.30232558139535
1406	7	Male	21	2	Yes	No	Negative	39.7	100	90	No	No	0	33.2	124000	NA	Secondary dengue	No	No	NA	No	100000	5	39	4	14.7058823529412
1408	12	Female	25	4	Yes	Yes	Negative	38.7	100	100	NA	Yes	0	44.5	122000	NA	Secondary dengue	No	No	NA	No	122000	4	44.5	4	8.53658536585366
1409	9	Male	27	2	No	No	Positive	38.5	100	90	No	No	0	38	226000	DENV-2	Secondary dengue	No	No	NA	No	140000	6	37	3	-12.7358490566038
1410	13	Male	48	3	No	No	Negative	38.5	105	90	No	No	0	44	84600	NA	Secondary dengue	No	No	NA	No	42000	6	44	3	13.6950904392765
1411	8	Female	32	4	Yes	No	Positive	39	80	90	Yes	No	1	40.6	112000	NA	Secondary dengue	No	No	NA	Skin	94000	6	40.6	4	9.72972972972973
1412	14	Female	50	3	Yes	No	Positive	40	100	90	Yes	No	0	39.9	144000	NA	Secondary dengue	No	No	NA	Skin	36000	7	46	6	19.4805194805195
1413	10	Female	37	2	Yes	No	Positive	39	100	90	NA	No	0	NA	NA	NA	Secondary dengue	No	No	NA	No	52000	4	48	3	23.7113402061856
1414	12	Male	27	4	Yes	No	Positive	39	100	90	No	No	0	41.5	250000	NA	Possible primary	No	No	NA	No	186000	5	41.5	4	3.23383084577114
1415	13	Male	40	4	Yes	No	Positive	39.5	100	120	NA	No	0	41	46000	NA	Secondary dengue	No	No	NA	Skin	28000	5	53	5	32.5
1416	12	Female	39	3	Yes	No	Negative	39	100	90	No	No	0	42.1	215000	NA	Secondary dengue	No	No	NA	No	180000	5	45	4	7.14285714285714
1417	14	Female	40	4	Yes	No	Negative	38.5	80	110	No	No	0	34.4	123000	NA	Secondary dengue	No	No	NA	No	52000	7	38.4	5	-0.259740259740263
1418	14	Male	32	3	Yes	No	Positive	38	100	100	Yes	Yes	2	37	81000	NA	Secondary dengue	No	No	NA	No	28000	6	46.4	5	16
1419	14	Female	58	3	Yes	Yes	Positive	39.6	NA	90	NA	Yes	1	33.7	142000	NA	Unclassifiable	No	No	NA	No	78000	6	39	6	1.2987012987013
1420	12	Male	34	2	No	No	Negative	38	110	120	No	No	0	41	164000	NA	Secondary dengue	No	No	NA	No	140000	3	40.4	7	0.999999999999996
1421	11	Male	26	3	Yes	Yes	Negative	38	100	100	No	No	0	36.7	79000	NA	Secondary dengue	No	No	NA	No	47000	6	45	7	12.5
1422	13	Male	39	3	Yes	Yes	Positive	39	100	100	NA	No	0	40	150000	NA	Secondary dengue	No	No	NA	No	91000	5	41.5	6	5.06329113924051
1423	13	Male	45.5	3	Yes	Yes	Positive	36.8	100	100	NA	No	0	46	80000	NA	Secondary dengue	No	No	NA	No	38000	4	51.5	6	28.75
1424	8	Male	35	4	No	No	Positive	40	100	90	No	No	0	44.5	272000	NA	Secondary dengue	No	No	NA	No	120000	7	44.5	4	20.2702702702703
1425	12	Male	45	2	No	No	Negative	39.5	100	90	No	No	0	39	223000	DENV-2	Unclassifiable	No	No	NA	No	62000	7	48	7	4.34782608695652
1426	8	Female	21.5	2	Yes	No	Negative	40	120	100	No	No	0	34.5	223000	NA	Possible primary	No	No	NA	No	106000	3	39	8	-7.14285714285714
1427	11	Female	29	3	Yes	No	Equivocal	39	120	100	No	No	0	41.2	68200	NA	Unclassifiable	No	No	NA	No	45000	6	45.5	8	13.75
1430	14	Male	44	4	No	No	Negative	38	100	90	No	No	0	52	82000	DENV-2	Secondary dengue	No	No	NA	No	40000	6	55	6	17.0212765957447
1433	12	Female	45	4	Yes	Yes	Positive	38.5	110	100	No	Yes	0	41.7	108000	NA	Secondary dengue	No	No	NA	No	56000	5	48	5	24.6753246753247
1434	14	Male	60	4	Yes	No	Positive	39	90	90	No	Yes	0	50.5	40400	NA	NA	Yes	Yes	5	Skin	14000	6	55	5	37.5
1435	9	Female	26	4	Yes	No	Positive	38.5	100	95	No	Yes	0	42.5	174000	DENV-2	Secondary dengue	No	No	NA	No	159000	6	45	7	15.3846153846154
1436	11	Male	40	3	Yes	No	Positive	37.8	100	100	No	No	1	42	95700	NA	Secondary dengue	Yes	Yes	5	Skin	31000	6	55.7	5	39.25
1437	9	Male	25	3	Yes	Yes	Negative	40	105	90	No	No	0	NA	NA	NA	Secondary dengue	No	No	NA	No	45000	7	49	6	-7.54716981132075
1438	10	Female	31	3	Yes	Yes	Positive	39	100	100	No	No	0	42.5	94400	NA	Secondary dengue	No	No	NA	Skin	81100	6	42.5	3	-19.811320754717
1439	13	Male	47	3	Yes	Yes	Positive	40	100	110	No	No	0	56	46000	NA	Secondary dengue	Yes	Yes	4	Skin	23000	5	58	6	45
1440	12	Female	38	4	No	No	Negative	39.5	100	90	No	No	0	41	163000	NA	Secondary dengue	No	No	NA	No	163000	4	41	4	6.49350649350649
1441	9	Female	28	3	Yes	No	Positive	39	100	100	No	No	0	53	114000	DENV-2	Unclassifiable	No	No	NA	No	51000	6	53	3	53.6231884057971
1442	6	Male	29	3	Yes	Yes	Positive	38.8	100	90	No	No	0	31.8	121000	NA	Secondary dengue	No	No	NA	No	94000	6	44	6	6.28019323671498
1443	13	Female	27	3	No	No	Positive	38	100	90	No	No	0	42	150000	NA	Secondary dengue	No	No	NA	No	119000	6	45	6	3.68663594470046
1444	10	Male	26	3	Yes	No	Equivocal	38.8	100	90	No	No	0	43.1	93300	NA	Secondary dengue	No	No	NA	No	62000	4	47.2	5	23.8845144356955
1445A	14	Male	65	2	Yes	No	Equivocal	40	88	100	No	No	0	45	74000	NA	Possible primary	No	No	NA	No	44000	5	54.8	3	11.8367346938775
1447	14	Female	40	4	Yes	No	Positive	38.3	100	90	Yes	Yes	0	46.2	42000	NA	Unclassifiable	No	No	NA	No	28000	5	46.2	4	32
1449	11	Female	45	2	Yes	No	Equivocal	39.5	120	100	No	No	1	42.5	228000	NA	Secondary dengue	No	No	NA	Skin	61000	6	52	6	38.2978723404255
1451	10	Female	29	4	Yes	No	Positive	39	100	90	No	Yes	0	42	232000	NA	Secondary dengue	No	No	NA	No	107000	7	47	8	44.6153846153846
1452	11	Female	31	4	Yes	No	Positive	39	100	90	No	No	0	42.5	7800	DENV-2	Secondary dengue	No	No	NA	No	7800	4	44.5	6	17.1052631578947
1453	14	Male	70	3	Yes	NA	Negative	38.5	120	110	No	Yes	0	46	86000	NA	Secondary dengue	No	No	NA	Skin	42000	4	47	4	17.5
1454	13	Male	35	2	No	No	Positive	39	100	90	No	No	0	38	187000	NA	Secondary dengue	No	No	NA	No	60000	7	45	7	12.5
1455	14	Female	45	4	Yes	No	Equivocal	38	100	100	No	No	0	48	132000	DENV-2	Unclassifiable	No	No	NA	Skin	30000	7	56	7	47.7572559366755
1456	10	Female	38	3	Yes	Yes	Positive	39	100	90	No	No	0	40.4	193000	DENV-2	Secondary dengue	No	No	NA	Skin	48000	7	53	5	47.2222222222222
1457	12	Female	56	3	Yes	No	Positive	38	100	100	No	Yes	1	46	132000	NA	Secondary dengue	No	No	NA	Skin	74000	5	48.5	5	25.974025974026
1458	13	Male	62	4	Yes	Yes	Negative	40	120	110	No	Yes	0	40.8	331000	DENV-2	Secondary dengue	No	No	NA	No	290000	7	46.9	6	17.25
1459	14	Female	30	3	No	Yes	Negative	39	100	90	No	No	0	40	116000	DENV-2	Secondary dengue	No	No	NA	No	54000	7	43	6	14.9732620320856
1460	14	Male	48	3	Yes	No	Equivocal	38	100	90	No	No	0	44	113000	DENV-2	Secondary dengue	No	No	NA	No	68000	6	53	6	32.5
1461	12	Female	30	4	Yes	Yes	Negative	38.4	90	100	No	Yes	11	40.6	82000	DENV-2	Secondary dengue	No	No	NA	Skin	45000	5	44.9	5	20.3753351206434
1462	9	Male	47.5	4	Yes	No	Positive	38	100	90	No	No	0	45.2	124000	NA	Unclassifiable	No	No	NA	Skin	31000	7	54	8	30.1204819277108
1463	9	Female	36	3	Yes	No	Positive	39.5	120	100	Yes	No	NA	40.6	115000	NA	Unclassifiable	No	No	NA	Skin	78000	5	40.6	3	1.5
1464	12	Male	40	3	Yes	No	Positive	38.5	100	100	No	No	0	38	63600	NA	Secondary dengue	No	No	NA	No	63600	3	47	5	10.5882352941176
1465	10	Female	34.5	3	Yes	No	Positive	40	100	90	No	No	0	43.9	95000	NA	Secondary dengue	No	No	NA	No	66000	5	50	5	35.1351351351351
1466	10	Female	24	3	Yes	Yes	Equivocal	37	90	100	Yes	No	0	38	143000	DENV-2	Secondary dengue	No	No	NA	Mucose	117000	5	44	5	15.7894736842105
1468	13	Female	44	3	NA	Yes	Positive	39	100	90	No	No	0	36	188000	NA	Secondary dengue	No	No	NA	No	110000	6	41	4	6.49350649350649
1469	13	Male	34	2	Yes	Yes	Positive	40	100	90	No	No	0	37.6	161000	NA	Possible primary	No	No	NA	Skin	52000	6	47	5	17.5
1470	14	Male	33.5	4	Yes	Yes	Positive	40	100	90	No	No	0	48	86000	NA	Secondary dengue	No	No	NA	Skin	44000	7	51.5	7	40.7103825136612
1471	8	Male	30	2	No	Yes	Negative	38	90	100	Yes	Yes	0	39.2	206000	DENV-2	Secondary dengue	No	No	NA	No	128000	4	50.8	6	37.2972972972973
1472	10	Female	32	2	Yes	No	Negative	39	100	90	No	No	0	42.1	232000	DENV-2	Possible primary	No	No	NA	No	76000	5	37	4	0
1473	13	Male	55	3	Yes	Yes	Positive	38.5	NA	NA	No	Yes	0	41.9	170000	DENV-2	Secondary dengue	No	No	NA	Skin	54000	6	47	5	17.5
1474	13	Female	42	4	Yes	Yes	Positive	39	120	100	No	No	0	44.5	171000	NA	Secondary dengue	No	No	NA	Skin	104000	6	46	7	19.4805194805195
1475	12	Male	38	4	Yes	No	Negative	39.5	120	90	NA	No	0	40.7	70000	DENV-2	Secondary dengue	No	No	NA	No	48000	7	51	7	20
1476	11	Female	43	2	Yes	Yes	Negative	39	120	100	No	No	0	43	197000	NA	Secondary dengue	No	No	NA	No	84000	6	49	4	13.953488372093
1477	10	Male	36	2	Yes	No	Negative	39	108	100	No	No	0	43.3	236000	NA	Possible primary	No	No	NA	Skin	120000	7	41	5	10.8108108108108
1478	13	Male	60.5	2	Yes	No	Negative	40	120	100	No	No	0	43	213000	DENV-2	Secondary dengue	No	No	NA	Skin	90000	6	50	5	13.6363636363636
1479	14	Male	41	2	No	No	Positive	40	100	110	No	No	0	43	220000	NA	Secondary dengue	No	No	NA	No	134000	5	45	4	12.5
1480	10	Male	32	3	Yes	No	Positive	38.5	100	100	No	No	0	40.4	153000	DENV-2	Unclassifiable	No	No	NA	No	105000	6	42	6	13.5135135135135
1481	10	Female	22	3	Yes	No	Positive	38.8	110	100	No	No	0	39	142000	NA	Secondary dengue	No	No	NA	No	60000	5	39	3	0
1482	9	Male	34	2	Yes	Yes	Positive	40	100	100	No	No	0	38.4	68700	DENV-2	Secondary dengue	No	No	NA	Skin	47000	6	46.2	6	24.8648648648649
1483	7	Male	20	2	Yes	No	Negative	39	120	100	No	No	0	NA	NA	NA	Secondary dengue	No	No	NA	No	34000	7	39	3	5.40540540540541
1484	9	Male	32	2	No	No	Negative	38	100	100	No	No	0	NA	NA	DENV-2	Secondary dengue	No	No	NA	Skin	32000	5	41.6	6	15.5555555555556
1485	11	Female	27	4	No	No	Positive	39	100	90	No	No	0	36	85000	NA	Secondary dengue	No	No	NA	Skin	68000	6	39	5	3.44827586206896
1487	14	Female	51	3	No	No	Positive	39	100	100	No	No	0	37	84000	NA	Secondary dengue	No	No	NA	No	39000	5	46	5	19.4805194805195
1489	9	Female	36	4	No	Yes	Negative	38.5	100	90	No	No	0	42.6	152000	NA	Secondary dengue	No	No	NA	Skin	54000	7	49.2	5	23
1492	10	Female	27	4	Yes	No	Positive	39	100	100	No	Yes	0	40	124000	NA	Secondary dengue	No	No	NA	No	40000	6	40	4	7.81671159029649
1494	14	Male	47	4	Yes	Yes	Negative	39	110	90	No	Yes	0	48	83000	NA	Secondary dengue	No	No	NA	No	45900	5	49	5	11.3636363636364
1495	7	Female	27	3	Yes	No	Positive	39.5	110	90	No	No	0	53	100000	DENV-3	Secondary dengue	Yes	Yes	4	Skin	32000	5	53	3	43.2432432432432
1497	11	Male	31	3	Yes	No	Positive	38.5	100	90	No	No	0	45.4	119000	Negative	Secondary dengue	No	No	NA	No	59000	4	45.4	3	13.5
1498	11	Male	27	4	Yes	Yes	Negative	39	100	90	No	Yes	0	42	102000	DENV-2	Secondary dengue	No	No	NA	Skin	48000	7	42	4	9.66057441253264
1499	14	Male	51	4	Yes	Yes	Positive	39.5	120	90	No	Yes	2	42.3	64500	Negative	Secondary dengue	No	No	NA	Skin	10800	7	56	6	25.8426966292135
1500	10	Male	27	4	No	Yes	Equivocal	38.5	100	90	No	No	0	45	125000	Negative	Secondary dengue	No	No	NA	No	86000	5	45	4	16.8831168831169
1501	10	Female	25.5	4	Yes	Yes	Positive	39.5	100	90	No	No	0	37.8	100000	DENV-2	Secondary dengue	No	No	NA	No	66000	5	40.1	3	8.37837837837838
1502	10	Female	19	4	No	No	Negative	39	100	90	No	No	0	42	133000	DENV-1	Secondary dengue	No	No	NA	No	133000	4	42	4	13.5135135135135
1503	13	Male	55	2	Yes	No	Negative	38.7	92	90	No	No	0	44.4	190000	DENV-2	Possible primary	No	No	NA	Skin	160000	5	42	5	5
1504	14	Female	40	4	Yes	No	Negative	40	100	90	No	No	0	34.6	97000	DENV-2	Secondary dengue	No	No	NA	No	75000	7	42	6	2.4390243902439
1505	12	Male	34	2	No	No	Negative	39.5	110	100	No	No	0	36.3	164000	DENV-1	Secondary dengue	No	No	NA	No	84000	6	38	6	-5
1506	14	Male	43	3	Yes	No	Positive	38.5	100	100	No	No	0	42.9	146000	DENV-1	Secondary dengue	No	No	NA	No	96000	6	46	7	15
1508	11	Female	31	2	Yes	Yes	Negative	40	100	90	No	No	0	39.4	191000	DENV-2	Secondary dengue	No	No	NA	Skin	41000	7	45.6	6	18.4415584415584
1509	8	Female	30	3	No	Yes	Negative	39	100	90	No	No	0	37.5	152000	DENV-2	Secondary dengue	No	No	NA	No	76000	7	46	5	24.3243243243243
1511	11	Female	40	4	Yes	No	Positive	38	100	100	No	No	0	37.2	105000	DENV-2	Secondary dengue	No	No	NA	Skin	60000	7	39	6	1.2987012987013
1512	10	Male	25	3	No	Yes	Positive	38	100	90	No	No	0	40	147000	NA	Unclassifiable	No	No	NA	Skin	26000	7	49	6	26.9430051813471
1513	8	Male	23	3	Yes	No	Negative	38.5	110	90	No	Yes	1	41.8	181000	DENV-1	Possible primary	No	No	NA	Skin	112000	5	48	5	29.7297297297297
1514	13	Male	43	3	No	No	Negative	38	100	90	No	No	0	41	146000	Negative	Possible primary	No	No	NA	No	132000	6	47	5	7.79816513761468
1515	12	Male	20	3	Yes	No	Negative	38.5	100	90	No	No	0	39	177000	DENV-2	Secondary dengue	No	No	NA	No	34000	6	42	5	11.7021276595745
1516	13	Female	33	3	Yes	No	Positive	38.5	100	100	No	No	0	NA	NA	DENV-2	Unclassifiable	No	No	NA	No	26000	7	41.3	7	12.5340599455041
1517	13	Female	22	4	Yes	No	Negative	39	100	90	No	No	0	39.5	167000	DENV-2	Unclassifiable	No	No	NA	No	96000	7	42	6	11.1111111111111
1519	14	Male	75	4	Yes	No	Equivocal	40	120	100	No	Yes	0	42	95900	Negative	Secondary dengue	No	No	NA	Skin	14000	7	55.2	7	38
1520	13	Male	29	4	Yes	Yes	Negative	38.5	100	90	No	No	0	40.2	158000	Negative	Secondary dengue	No	No	NA	Skin	62000	8	42.6	6	6.5
1523	9	Male	24	2	Yes	Yes	Negative	38.7	110	100	No	Yes	0	40.4	151000	DENV-1	Secondary dengue	No	No	NA	Skin	84000	5	46.7	3	-3.31262939958591
1524	11	Male	29	2	Yes	Yes	Negative	38.5	110	90	No	No	0	41.1	197000	DENV-1	Secondary dengue	No	No	NA	No	96000	6	43	3	10.2564102564103
1528	10	Female	28	4	No	No	Negative	39.5	120	100	No	No	0	44	220000	DENV-1	Possible primary	No	No	NA	No	156000	7	55.1	7	41.2820512820513
1530	13	Male	47	4	No	Yes	Negative	37	100	100	No	No	0	44	86000	Negative	Secondary dengue	No	No	NA	Skin	84000	6	44	4	-22.8070175438596
1533	12	Male	30	3	Yes	Yes	Positive	38	100	90	Yes	No	0	42	232000	DENV-2	Secondary dengue	No	No	NA	No	66000	7	43.4	5	8.5
1536	12	Female	30	4	Yes	Yes	Equivocal	39.5	100	100	No	No	0	47	114000	DENV-1	Unclassifiable	No	No	NA	No	107000	7	47	4	22.0779220779221
1540	12	Male	30	2	Yes	Yes	Positive	40	100	90	No	No	0	42.4	209000	DENV-2	NA	Yes	Yes	5	Skin	30200	7	52	4	30
1541	10	Male	22.5	4	Yes	No	Positive	38.5	110	90	No	No	0	37.3	172000	DENV-3	Unclassifiable	No	No	NA	Skin	142000	5	41	5	4.59183673469387
1542	7	Male	32	2	Yes	No	Positive	40	100	90	No	No	0	37.3	206100	DENV-1	Possible primary	No	No	NA	Skin	73000	7	38	7	-1.2987012987013
1543	10	Female	32	2	Yes	No	Positive	40.3	95	100	No	Yes	0	40.3	217000	Negative	Secondary dengue	No	No	NA	No	161000	7	44.3	7	19.7297297297297
1544	12	Male	30	4	Yes	No	Positive	37.5	90	100	No	Yes	0	42	193000	Negative	Possible primary	No	No	NA	No	139000	5	42	4	5.26315789473685
1545	11	Male	42	3	Yes	Yes	Positive	39	100	100	No	No	0	46.1	101000	Negative	Secondary dengue	Yes	Yes	5	Skin	18600	5	48	4	20
1547	6	Male	30	2	Yes	No	Negative	39	100	90	No	No	0	35.9	191000	Negative	Possible primary	No	No	NA	No	164000	4	41	5	10.8108108108108
1549	13	Male	37	3	Yes	No	Positive	39	100	100	No	No	0	42	205000	DENV-1	Secondary dengue	No	No	NA	Skin	81000	7	43	7	7.5
1560	11	Female	44	4	Yes	No	Positive	38.5	100	90	No	No	0	41.1	58000	DENV-2	NA	No	No	NA	No	28000	6	50	7	29.8701298701299
1561	13	Male	30	4	Yes	No	Positive	39	100	90	NA	No	0	41	102000	DENV-3	NA	No	No	NA	Skin	78000	5	45	5	12.5
1564	8	Female	32	2	Yes	No	Positive	39	100	90	No	No	0	32.7	287000	DENV-2	Secondary dengue	No	No	NA	No	69000	7	42	6	13.5135135135135
1567	9	Female	23	3	Yes	Yes	Positive	39.5	120	90	No	Yes	0	39.1	169000	DENV-2	Secondary dengue	No	No	NA	Skin	54000	6	43	6	16.2162162162162
1568	11	Male	27	3	No	Yes	Positive	39	100	90	No	Yes	0	38.3	105000	DENV-2	Secondary dengue	No	No	NA	No	51000	6	43	5	7.5
1569	12	Female	43	4	Yes	No	Equivocal	40	98	100	No	Yes	0	38.2	92400	DENV-3	NA	Yes	Yes	5	Skin	28000	6	42	6	9.09090909090909
1570	14	Male	43	3	Yes	No	Positive	39	100	100	No	Yes	0	39.7	136000	DENV-1	Secondary dengue	No	No	NA	No	110000	6	44	8	10
1571	12	Male	62	4	Yes	No	Positive	39	100	110	No	NA	0	43.1	176000	Negative	Possible primary	No	No	NA	No	175000	5	44	6	10
1572	13	Male	40	2	Yes	No	Equivocal	40	110	100	No	Yes	0	37.8	179000	DENV-2	Possible primary	Yes	Yes	4	Skin	22000	6	54	6	35
1573	11	Female	26	3	Yes	No	Negative	38.6	110	100	No	Yes	0	35	94700	DENV-1	Secondary dengue	Yes	Yes	4	Skin	10000	6	48	6	24.6753246753247
1574	12	Female	39	4	No	No	Negative	39	120	100	No	No	0	36.9	97000	Negative	Secondary dengue	No	No	NA	Skin	40000	6	42.5	5	10.3896103896104
1576	9	Male	28	3	No	No	Positive	38.5	120	100	No	No	0	37.6	105000	Negative	Secondary dengue	No	No	NA	Skin	38000	5	40	4	8.10810810810811
1577	13	Male	42	2	Yes	Yes	Positive	39.6	100	90	No	No	0	36.6	249000	DENV-2	Secondary dengue	No	No	NA	No	115000	7	45	5	4.65116279069767
1578	11	Female	27	4	No	Yes	Equivocal	38.5	120	90	No	Yes	0	44	94000	DENV-2	Secondary dengue	No	No	NA	Skin	14000	5	44	4	14.2857142857143
1579	8	Male	20	4	Yes	No	Negative	39	100	90	Yes	No	0	34.6	193000	DENV-2	Secondary dengue	No	No	NA	No	50000	7	38	6	2.7027027027027
1580	10	Female	24	2	Yes	No	Equivocal	39	120	80	No	Yes	1	38	166000	DENV-1	Secondary dengue	No	No	NA	Skin	42000	7	40.5	5	9.45945945945946
1581	10	Male	30	3	No	No	Negative	39	100	100	No	Yes	0	35.2	161000	DENV-1	Possible primary	No	No	NA	No	102000	7	37	6	0
1582	14	Male	53	3	Yes	No	Positive	40	100	100	No	No	0	35.3	169000	Negative	Secondary dengue	No	No	NA	Skin	80000	4	44.6	5	6.19047619047619
1583	11	Male	26	3	Yes	No	Equivocal	39	100	100	No	No	0	33.7	228000	Negative	Secondary dengue	No	No	NA	No	206000	6	35.9	4	-10.25
1584	9	Female	32	2	No	Yes	Negative	39	120	100	No	No	0	36.5	229000	DENV-1	Possible primary	No	No	NA	Skin	106000	6	45.7	4	57.5862068965517
1585	12	Male	47	2	Yes	No	Positive	39	100	110	No	No	0	39.5	199000	DENV-1	Secondary dengue	No	No	NA	Skin	47500	7	42.5	5	4.93827160493827
1586	13	Female	42	4	Yes	No	Equivocal	39.3	120	110	No	No	0	36.5	133000	DENV-3	Secondary dengue	No	No	NA	Mucose	108000	8	37.4	6	-2.85714285714286
1587	11	Female	28	4	Yes	Yes	Positive	39	120	90	No	No	0	34.6	82100	DENV-1	Secondary dengue	No	No	NA	No	61000	6	40.7	5	7.10526315789474
1589	9	Female	28	3	Yes	Yes	Positive	39	100	90	No	No	0	37.6	355000	DENV-2	Secondary dengue	No	No	NA	Mucose	39500	8	39	6	11.4285714285714
1590	10	Female	37	4	Yes	Yes	Negative	39	120	90	No	Yes	0	40	142000	DENV-1	Secondary dengue	No	No	NA	No	44000	7	42	6	10.5263157894737
1591	12	Male	36.5	4	Yes	Yes	Positive	38	120	90	No	No	0	38	120000	DENV-2	Secondary dengue	No	No	NA	Skin	34000	8	38.1	5	-9.28571428571428
1592	14	Male	43	3	No	No	Negative	38.5	100	100	No	No	0	39.5	97700	Negative	Secondary dengue	No	No	NA	No	59300	6	40	5	0
1593	12	Female	32	3	No	No	Equivocal	39	100	90	Yes	No	0	40.7	118000	DENV-2	Secondary dengue	No	No	NA	No	64000	6	40.7	3	-2.39808153477218
1594	14	Female	47	3	Yes	No	Negative	39	100	100	No	No	0	40	158000	DENV-2	Secondary dengue	No	No	NA	Skin	51000	7	45	5	15.3846153846154
1595	11	Male	54	3	Yes	Yes	Negative	39	100	100	No	Yes	0	39.6	71700	DENV-1	Secondary dengue	No	No	NA	No	20400	4	47	4	17.5
1596	13	Male	35	2	Yes	Yes	Positive	39	120	110	No	No	0	35.7	118000	DENV-2	Secondary dengue	No	No	NA	Skin	34000	6	43	5	7.5
1597	11	Male	38	3	Yes	No	Positive	39	110	110	No	No	0	39.4	174000	DENV-1	Possible primary	No	No	NA	No	110000	6	40	5	2.56410256410256
1599	9	Male	39	3	Yes	Yes	Positive	39	100	90	No	No	0	39.6	109000	DENV-1	Possible primary	No	No	NA	Skin	44000	8	49	6	16.6666666666667
16	7	Male	20	4	Yes	Yes	Positive	37	120	90	No	Yes	2	38	80000	DENV-4	NA	Yes	Yes	5	Skin	29000	7	47	5	27.027027027027
1600	14	Male	50	3	Yes	No	Negative	40	110	100	No	No	0	40	161000	DENV-2	Secondary dengue	No	No	NA	Skin	36000	7	45	6	21.6216216216216
1601	8	Female	24	4	No	No	Negative	37.8	96	100	No	No	0	44.2	75000	DENV-2	Secondary dengue	No	No	NA	Skin	61000	6	48	5	33.3333333333333
1602	10	Female	45	4	Yes	Yes	Negative	40	100	110	No	No	0	37	159000	DENV-1	Secondary dengue	No	No	NA	No	42000	6	51.2	6	26.4197530864198
1603	7	Male	23	4	Yes	No	Negative	40	100	90	No	No	0	37.5	62000	Negative	Secondary dengue	No	No	NA	Skin	24000	6	45	5	32.3529411764706
1604	8	Female	24	4	Yes	No	Equivocal	39.5	120	95	No	No	0	36.2	62800	DENV-1	Secondary dengue	No	No	NA	Skin	18000	6	43.8	5	23.3802816901408
1605	13	Male	47	4	Yes	No	Positive	38.5	90	100	No	No	0	45.5	134000	Negative	Secondary dengue	No	No	NA	Skin	40000	6	48	5	15.6626506024096
1606	16	Female	46	4	No	No	Positive	38	90	90	Yes	Yes	0	35	78000	DENV-2	Secondary dengue	No	No	NA	Mucose	18000	6	39.5	7	23.4375
1607	10	Male	40	2	Yes	Yes	Negative	39.5	120	100	No	No	0	36.5	248000	DENV-1	Possible primary	No	No	NA	Skin	64000	6	41	8	5.12820512820513
1608	14	Female	36	3	No	No	Negative	39	100	100	No	No	0	41.4	124000	DENV-1	Possible primary	No	No	NA	Skin	70000	5	41.5	4	-1.19047619047619
1609	8	Male	20	2	Yes	No	Negative	38.5	100	90	No	No	0	37.3	285000	DENV-2	Secondary dengue	No	No	NA	No	94000	7	43	5	16.2162162162162
1610	16	Male	67	4	No	No	Positive	39	100	110	No	No	0	41.5	78000	Negative	Secondary dengue	No	No	NA	Skin	34000	5	51.4	6	18.1609195402299
1612	11	Male	28	2	Yes	No	Negative	39	120	100	Yes	No	0	39.2	173000	DENV-1	Secondary dengue	No	No	NA	No	46000	6	46	5	27.7777777777778
1613	12	Male	32	4	No	No	Equivocal	38.5	100	90	No	No	0	36	146000	Negative	Secondary dengue	No	No	NA	Skin	104000	6	37	5	-5.12820512820513
1614	13	Male	40	4	Yes	Yes	Equivocal	37.8	120	90	No	No	0	45	37900	Negative	Secondary dengue	No	No	NA	Skin	15000	5	46	5	29.5774647887324
1615	14	Male	68	3	Yes	No	Negative	38	100	100	No	No	0	38.3	98300	DENV-1	Secondary dengue	No	No	NA	Skin	56000	5	50	5	25
1616	13	Male	45	4	No	Yes	Negative	38	86	90	No	No	0	41	44000	DENV-1	Secondary dengue	No	No	NA	Skin	38000	5	44	5	18.9189189189189
1617	12	Male	34	3	No	No	Equivocal	38.7	120	100	No	No	0	34.7	203000	Negative	Secondary dengue	No	No	NA	No	120000	6	41	6	2.5
1619	12	Female	30	3	Yes	Yes	Negative	39	100	90	No	No	0	38.2	138000	DENV-2	Secondary dengue	No	No	NA	No	29000	7	50	5	51.5151515151515
1620	12	Male	38	3	No	Yes	Positive	39	120	199	No	No	0	38	82000	DENV-3	Secondary dengue	No	No	NA	Skin	28000	7	45	4	27.4787535410765
1622	7	Male	18.5	2	Yes	Yes	Negative	39.5	120	100	No	No	0	37.4	210000	DENV-2	NA	No	No	NA	No	32400	8	52	7	48.5714285714286
1625	11	Male	27.5	4	Yes	No	Equivocal	39.5	120	100	Yes	No	0	35.5	96800	DENV-2	Secondary dengue	No	No	NA	No	54000	6	39.7	7	-0.749999999999993
1626	14	Male	34	4	No	Yes	Equivocal	39	120	100	No	No	0	39	155000	DENV-3	Secondary dengue	No	No	NA	Skin	64000	7	42.3	7	9.87012987012986
1627	11	Female	26	3	No	No	Negative	39	110	100	No	Yes	0	41.3	106000	DENV-1	Secondary dengue	No	No	NA	Skin	55200	5	45	6	16.8831168831169
1629	14	Male	30	3	Yes	No	Negative	39	120	100	No	No	0	37.6	162000	DENV-2	Secondary dengue	No	No	NA	Skin	25000	7	42.3	7	5.74999999999999
1631	11	Male	24	3	Yes	No	Equivocal	38.5	100	100	No	Yes	0	41.5	127000	Negative	Possible primary	No	No	NA	No	101000	6	42.8	4	6.99999999999999
1634	11	Male	29	4	No	Yes	Negative	38	110	100	No	No	0	47.3	194000	Negative	Possible primary	No	No	NA	Skin	170000	5	47.3	4	21.2820512820513
1635	10	Male	24.5	4	Yes	No	Positive	40	120	90	Yes	No	0	33.6	147000	Negative	Secondary dengue	No	No	NA	Skin	110000	5	40.5	6	9.45945945945946
1636	12	Male	27	3	Yes	Yes	Negative	38.5	100	90	No	No	0	32.6	136000	DENV-3	NA	Yes	Yes	6	No	10000	8	49	6	22.5
1637	9	Female	21	3	Yes	No	Positive	38.5	110	100	Yes	Yes	0	45.8	34000	DENV-2	Secondary dengue	No	No	NA	Skin	20000	4	52	4	47.7272727272727
1638	14	Male	55	3	Yes	No	Positive	38.8	100	100	No	No	0	39.9	220000	DENV-2	Possible primary	No	No	NA	Skin	184000	6	47	7	14.6341463414634
1639	10	Female	60	4	No	No	Equivocal	38	100	100	No	No	0	37.9	132000	NA	Secondary dengue	No	No	NA	Skin	110000	6	45	6	21.6216216216216
1640	10	Female	24	3	Yes	No	Negative	39	100	90	No	No	0	34.7	92000	NA	Secondary dengue	No	No	NA	No	36000	6	43	5	16.2162162162162
1641	13	Female	70	3	Yes	No	Equivocal	39	110	100	No	No	0	38.6	127000	NA	Secondary dengue	No	No	NA	Skin	52000	5	44	7	7.31707317073171
1642	11	Female	30	3	No	No	Negative	40	120	100	No	No	0	39.9	197000	DENV-2	Secondary dengue	No	No	NA	Mucose	18000	8	52.5	7	44.2307692307692
1643	7	Female	25	3	No	Yes	Negative	38.5	120	110	No	Yes	0	41.2	170000	DENV-1	Possible primary	No	No	NA	Skin	50000	6	41.2	3	21.1764705882353
1644	11	Male	25	4	Yes	Yes	Positive	38.5	120	100	No	Yes	0	36	51000	Negative	Secondary dengue	No	No	NA	Skin	28000	7	41	5	2.5
1645	10	Female	21	3	Yes	Yes	Positive	39.5	120	100	No	Yes	1	33	196000	DENV-1	Possible primary	No	No	NA	No	105000	7	45	5	19.3633952254642
1646	14	Male	61.5	4	Yes	No	Positive	38.5	100	100	No	No	0	42	108000	DENV-2	Secondary dengue	No	No	NA	Skin	72000	6	47	6	17.5
1647	14	Male	60	3	Yes	No	Positive	38.7	120	100	No	Yes	0	46	104000	DENV-2	Secondary dengue	No	No	NA	Skin	58000	6	51	4	11.8421052631579
1648	8	Male	24	4	Yes	Yes	Negative	38.5	90	100	Yes	Yes	1	39.5	100000	DENV-1	Secondary dengue	No	No	NA	No	40000	6	41.5	5	12.1621621621622
1649	7	Female	22	4	Yes	Yes	Negative	38.5	120	100	No	No	1	38.5	66000	Negative	Secondary dengue	No	No	NA	Skin	60000	5	44	6	10
1650	8	Female	24	4	Yes	No	Equivocal	39	100	90	No	No	0	38.2	195000	DENV-3	Primary dengue	No	No	NA	Skin	44000	6	41.5	5	14.010989010989
1651	8	Male	18	2	Yes	Yes	Negative	39.3	100	100	No	No	0	38.7	215000	DENV-2	Possible primary	No	No	NA	Skin	124000	6	38	3	-5
1655	11	Female	50	4	Yes	No	Positive	39	110	100	No	No	0	41.7	99000	DENV-1	Primary dengue	No	No	NA	No	38000	6	56	8	45.4545454545455
1656	14	Male	30	4	Yes	Yes	Positive	38.3	80	100	No	Yes	0	43.7	60300	DENV-1	Secondary dengue	No	No	NA	No	35000	7	60	7	50
1658	10	Female	28	4	Yes	No	Positive	39	120	90	No	No	0	40.5	196000	DENV-1	Possible primary	No	No	NA	No	102000	7	43	7	16.2162162162162
1659	11	Male	25	2	Yes	Yes	Positive	39.3	100	90	No	No	0	37	184000	DENV-2	Possible primary	Yes	Yes	5	Skin	38000	6	49	5	22.5
1661	7	Male	21	3	Yes	No	Negative	38.5	100	90	No	No	0	40.7	167000	DENV-1	Possible primary	No	No	NA	No	102000	4	41	5	10.8108108108108
1662	10	Female	23	2	No	Yes	Negative	39.5	100	100	No	No	0	42.7	61700	DENV-2	Unclassifiable	No	No	NA	Skin	41000	4	45	4	18.4210526315789
1665	12	Female	40	2	Yes	No	Negative	39	120	100	No	No	0	39.9	249000	DENV-2	Secondary dengue	No	No	NA	No	158000	6	43.9	5	14.025974025974
1666	10	Male	24	2	Yes	Yes	Negative	40	100	95	No	No	0	40.7	264000	DENV-2	Unclassifiable	No	No	NA	No	22600	7	46.5	6	25.6756756756757
1667	8	Male	41	4	Yes	No	Positive	39	120	110	No	No	0	38.1	57000	DENV-2	Secondary dengue	No	No	NA	No	51000	5	41.4	5	11.8918918918919
1668	12	Male	30	3	Yes	No	Positive	39.5	100	90	No	Yes	0	39.7	143000	DENV-2	Unclassifiable	No	No	NA	Skin	81000	4	55.7	4	39.25
1670	7	Male	20	3	Yes	No	NA	39	100	90	No	No	0	40.4	246000	DENV-2	Secondary dengue	No	No	NA	No	118000	5	42.7	4	15.4054054054054
1672	9	Male	19	4	Yes	No	Equivocal	39	100	100	No	Yes	0	NA	NA	DENV-3	Secondary dengue	No	No	NA	No	73300	5	38.7	6	4.5945945945946
1673	12	Male	54	2	Yes	Yes	Negative	38.7	100	120	No	No	0	42.7	146000	DENV-3	Secondary dengue	No	No	NA	No	43000	4	45.3	5	13.25
1675	12	Male	30	3	No	Yes	Negative	38	100	90	No	Yes	1	45.8	151000	DENV-2	Unclassifiable	No	No	NA	Skin	36000	6	58.7	6	46.75
1679	14	Male	57	4	Yes	Yes	Positive	39	120	100	No	No	0	48.5	66500	DENV-2	Secondary dengue	No	No	NA	Skin	23000	6	48.5	4	21.25
1680	14	Male	46	2	No	No	Negative	39	120	110	No	No	0	42	135000	DENV-3	Unclassifiable	No	No	NA	Skin	86000	7	50.5	5	33.245382585752
1681	11	Male	27	4	Yes	No	Positive	39	100	90	No	No	0	47.9	74000	DENV-2	NA	No	No	NA	No	34800	6	47.9	4	19.75
1682	13	Female	45	4	Yes	No	Positive	38.5	96	100	Yes	Yes	0	45.2	74900	DENV-2	Secondary dengue	No	No	NA	No	19000	6	54	6	27.3584905660377
1683	8	Male	18	4	Yes	Yes	Negative	39	100	90	No	No	0	41.2	100000	DENV-3	Secondary dengue	No	No	NA	No	80000	6	41.2	4	14.7632311977716
1684	9	Male	32	2	Yes	No	Negative	38	100	90	No	No	0	42	247000	DENV-1	Secondary dengue	No	No	NA	No	206000	4	42	5	-4.54545454545455
1685	8	Male	24.5	3	Yes	No	Negative	39	100	90	No	No	0	41.4	194000	DENV-1	Unclassifiable	No	No	NA	Skin	100000	7	41.5	6	12.1621621621622
1686	11	Male	50	3	No	No	Positive	39	120	90	NA	No	0	42.8	214000	DENV-2	Secondary dengue	No	No	NA	No	118000	5	49	6	4.25531914893617
1687	11	Male	41	3	No	No	Positive	39	120	105	No	No	0	42.8	148000	DENV-1	Possible primary	No	No	NA	No	86000	6	43	6	7.5
1689	14	Male	43	4	No	No	Positive	38	100	90	No	No	0	44	136000	DENV-2	Secondary dengue	No	No	NA	Skin	70000	7	49.8	7	18.5714285714286
1690	11	Male	29	4	Yes	Yes	Equivocal	39	100	90	No	Yes	0	39.4	116000	DENV-3	Unclassifiable	No	No	NA	Skin	61000	5	54.5	5	36.25
1692	13	Male	37	2	Yes	No	Negative	39	100	90	Yes	No	0	42.6	139000	DENV-2	Secondary dengue	No	No	NA	Skin	68000	6	43.1	6	3.85542168674699
1693	14	Male	48	4	No	No	Positive	39	120	100	No	No	0	44.5	125000	DENV-1	Primary dengue	No	No	NA	No	94000	5	47	6	17.5
1695	11	Female	41	4	Yes	No	Positive	39.5	100	90	No	No	0	41	135000	DENV-1	Possible primary	No	No	NA	Skin	100000	5	49.7	5	29.0909090909091
1696	11	Male	57	4	Yes	No	Negative	37	100	110	Yes	No	0	44.2	142000	DENV-1	Possible primary	No	No	NA	No	112000	6	44.2	4	7.54257907542579
1697	12	Female	30	2	Yes	Yes	Negative	39	100	90	No	No	0	40.9	141000	DENV-1	Secondary dengue	No	No	NA	No	75100	5	50	3	29.8701298701299
1698	13	Female	50	2	Yes	No	Negative	39	100	100	No	No	0	41.3	146000	DENV-4	Secondary dengue	No	No	NA	No	111000	3	51	3	32.4675324675325
1700	11	Male	30	4	Yes	No	Equivocal	37	100	90	No	No	0	43.3	55100	DENV-2	Secondary dengue	No	No	NA	Skin	18000	6	44	6	10
1701	7	Male	20	2	Yes	Yes	Negative	38	100	100	No	NA	0	36.6	162000	DENV-2	Unclassifiable	No	No	NA	No	102000	7	44	8	18.9189189189189
1703	9	Male	50	3	Yes	No	Negative	40	106	105	Yes	No	0	37.1	158000	DENV-2	Secondary dengue	No	No	NA	No	34000	7	47	6	27.027027027027
1705	11	Male	30	2	Yes	Yes	Negative	39	120	110	No	No	0	39.6	130000	DENV-1	Primary dengue	No	No	NA	Skin	58000	6	42.5	6	6.25
1708	9	Female	35	4	Yes	No	Negative	39.3	120	90	No	No	0	30.5	118000	DENV-1	Primary dengue	No	No	NA	Skin	85000	6	37	5	15.625
1709	9	Male	25	4	Yes	No	Positive	40	110	90	No	No	0	39.4	160000	DENV-2	Possible primary	No	No	NA	No	92000	6	42.7	5	15.4054054054054
1712	14	Female	58	4	Yes	Yes	Equivocal	38	100	110	No	No	0	40	74000	DENV-1	NA	Yes	Yes	5	Skin	23000	5	49	5	27.2727272727273
1714	9	Female	24	3	No	Yes	Equivocal	38	120	90	No	No	0	43	112000	DENV-2	Possible primary	No	No	NA	Skin	24000	6	47	6	8.04597701149425
1716	10	Female	27	2	Yes	No	Negative	40	120	90	No	No	0	36.2	208000	DENV-2	Secondary dengue	No	No	NA	Skin	39000	7	40.7	5	10
1717	11	Female	33	3	Yes	Yes	Negative	38.5	100	100	No	Yes	0	36	115000	DENV-2	Secondary dengue	No	No	NA	No	33300	6	45	6	16.8831168831169
1718	14	Male	46.5	4	Yes	No	Negative	39	100	90	No	No	0	44.8	121000	DENV-2	Secondary dengue	No	No	NA	Skin	61000	6	53	7	32.5
1719	12	Male	34	4	Yes	No	Positive	39	100	90	No	No	0	50.7	121000	DENV-2	Possible primary	No	No	NA	Skin	63600	7	50.7	4	7.87234042553192
1720	12	Male	35	4	Yes	No	Negative	38.5	100	120	No	No	0	43.3	127000	DENV-2	Secondary dengue	No	No	NA	No	49900	6	43.4	6	8.5
1721	12	Male	34	2	Yes	NA	Equivocal	38.6	110	100	No	No	0	44.9	253000	DENV-1	Possible primary	Yes	Yes	6	No	114000	5	54	6	35
1722	10	Male	25	4	Yes	Yes	Positive	38	90	90	No	No	0	43	73000	DENV-2	Secondary dengue	No	No	NA	No	42000	6	45	5	21.6216216216216
1723	14	Male	80	4	Yes	Yes	Negative	38.5	100	110	No	No	0	51.7	97000	DENV-2	Secondary dengue	No	No	NA	Skin	61000	7	52	5	30
1724	12	Female	28	3	Yes	No	Equivocal	40	106	95	No	Yes	0	44.7	145000	DENV-2	Possible primary	No	No	NA	Skin	78000	5	48	6	26.3157894736842
1725	13	Female	35	4	Yes	No	Negative	37.8	100	96	No	No	0	44	84000	DENV-1	Primary dengue	No	No	NA	Skin	72000	6	47.3	3	22.8571428571429
1726	10	Male	26	3	Yes	Yes	Negative	39.4	100	100	No	No	0	37.2	195000	DENV-2	Secondary dengue	Yes	No	NA	Skin	78000	7	43.3	6	17.027027027027
1727	14	Male	44	3	Yes	No	Positive	40	100	100	No	No	0	54	147000	DENV-2	NA	No	No	NA	No	42000	5	54	3	35
1728	12	Male	55	4	Yes	Yes	Equivocal	39	100	90	No	Yes	0	41.1	149000	DENV-1	Secondary dengue	No	No	NA	No	116000	6	41.1	4	2.75
1729	13	Female	33	4	Yes	Yes	Negative	38.5	100	110	No	No	0	43	120000	Negative	Possible primary	No	No	NA	No	120000	4	43	4	13.1578947368421
1730	9	Male	40	4	Yes	No	Negative	38.5	100	90	No	No	0	52	100000	DENV-2	Secondary dengue	No	No	NA	No	54000	6	52	4	40.5405405405405
1731	12	Male	31	2	Yes	Yes	Negative	40	100	100	No	No	0	37.2	207000	DENV-2	Secondary dengue	No	No	NA	No	62000	5	47	5	20.5128205128205
1732	9	Male	24	4	Yes	No	Negative	38	100	90	No	Yes	3	39.9	150000	DENV-1	Unclassifiable	No	No	NA	No	80000	5	49	5	40
1734	12	Female	26	3	No	Yes	Negative	39	120	90	No	No	0	36.5	191000	DENV-2	Secondary dengue	No	No	NA	Mucose	58000	6	45	5	16.8831168831169
1735	12	Female	27	4	Yes	No	Positive	39	100	90	No	No	0	42	78000	DENV-1	Secondary dengue	No	No	NA	No	44000	6	42	4	23.5294117647059
1736	13	Male	31	4	Yes	No	Negative	39	100	90	NA	No	0	43	126000	DENV-1	Primary dengue	No	No	NA	No	68000	6	43	4	29.5180722891566
1737	14	Female	39	4	No	No	Positive	38.8	120	90	No	No	0	42.9	88000	DENV-1	Secondary dengue	No	No	NA	Skin	64000	5	43	6	11.1111111111111
1738	11	Female	39	4	Yes	Yes	Positive	39	100	100	No	No	0	45.2	114000	DENV-2	Secondary dengue	No	No	NA	No	48000	6	45.2	4	17.4025974025974
1740	10	Female	38	4	Yes	Yes	Negative	39.5	100	90	Yes	Yes	0	38.8	101000	Negative	Secondary dengue	No	No	NA	Skin	31400	6	41	6	6.49350649350649
1741	9	Male	22	4	Yes	Yes	Negative	40	100	100	No	No	0	41	76000	Negative	Secondary dengue	No	No	NA	No	58000	5	43	6	16.2162162162162
1742	14	Female	30	3	No	Yes	Positive	39	120	100	No	No	0	39.7	72000	DENV-2	Secondary dengue	Yes	Yes	4	Skin	17000	5	48	5	24.6753246753247
1743	10	Female	30	4	Yes	Yes	Positive	39.5	100	90	No	No	0	41.7	153000	Negative	Primary dengue	No	No	NA	Skin	109000	6	41.7	4	12.0967741935484
1744	13	Male	28	2	No	Yes	Equivocal	38.5	120	90	No	No	0	39.6	157000	DENV-1	Secondary dengue	No	No	NA	Mucose	25000	5	44.5	6	11.25
1745	13	Male	35	4	Yes	No	Positive	39	100	100	No	No	0	41.6	77000	Negative	Secondary dengue	No	No	NA	No	77000	4	58	5	45
1746	13	Male	48	3	No	Yes	Equivocal	38.5	120	110	No	No	0	46	92000	DENV-2	Secondary dengue	No	No	NA	No	88000	5	46	3	15
1747	7	Male	19	2	Yes	Yes	Negative	39	100	90	No	No	0	33.8	227000	DENV-2	Secondary dengue	No	No	NA	No	154000	6	36	3	-2.7027027027027
1748	12	Male	35	4	No	Yes	Equivocal	38.5	120	110	No	No	0	39	102000	DENV-2	Unclassifiable	No	No	NA	No	89000	6	42	7	5
1749	13	Female	43	4	No	No	Negative	39.5	120	120	Yes	Yes	0	42	120000	DENV-2	Secondary dengue	No	No	NA	No	14000	7	49	5	27.2727272727273
1750	14	Male	47	2	Yes	No	Negative	39	100	100	No	No	0	NA	NA	DENV-1	Secondary dengue	No	No	NA	Skin	NA	NA	NA	NA	NA
1751	10	Female	32	1	No	No	Negative	37.5	100	90	No	No	0	42	205000	DENV-1	Secondary dengue	No	No	NA	No	118000	4	41	6	-2.38095238095238
1752	11	Male	44	3	Yes	Yes	Negative	40	100	100	No	No	0	41.6	298000	DENV-1	Possible primary	No	No	NA	Skin	49000	6	53	5	29.2682926829268
1754	11	Male	31.5	4	Yes	No	Positive	40	100	100	No	No	0	40	32000	DENV-1	Secondary dengue	No	No	NA	Skin	20000	5	59	7	47.5
1755	8	Female	40	4	Yes	No	Negative	39	100	90	No	No	0	35	83000	DENV-3	Unclassifiable	No	No	NA	Skin	79000	7	45	7	20
1756	8	Female	25	4	Yes	Yes	Positive	38.2	90	100	No	Yes	0	38.8	67400	DENV-1	Possible primary	Yes	Yes	5	Skin	36600	6	43.8	5	18.3783783783784
1758	14	Male	32	3	Yes	No	Negative	39	100	90	No	No	0	40.6	130000	DENV-1	Secondary dengue	No	No	NA	Skin	60000	5	58.5	5	46.25
1759	14	Female	39	3	Yes	Yes	Equivocal	38.5	100	90	No	No	0	41.4	87000	DENV-2	Unclassifiable	No	No	NA	Skin	25000	5	45	5	16.8831168831169
1760	9	Male	30	3	Yes	No	Negative	39	100	95	No	No	0	40.3	154000	DENV-3	Secondary dengue	No	No	NA	Skin	96000	4	41.5	4	12.1621621621622
1761	10	Male	36	2	No	No	Negative	39	120	90	No	No	0	37	190000	DENV-2	Possible primary	No	No	NA	Mucose	30000	7	46	6	24.3243243243243
1762	10	Female	23	3	No	Yes	Negative	39.7	120	90	No	No	0	35.9	64600	DENV-2	Secondary dengue	No	No	NA	Skin	35000	6	51	5	54.5454545454545
1763	8	Male	18	4	No	Yes	Positive	38	120	90	No	No	0	43.5	138000	DENV-1	Secondary dengue	No	No	NA	Skin	38000	6	44	5	18.9189189189189
1764	11	Male	28	2	No	No	Equivocal	39	100	100	No	Yes	0	44.9	156000	DENV-1	Unclassifiable	No	No	NA	Mucose	53000	6	45	5	12.5
1765	10	Female	25	4	No	No	Negative	39	120	100	No	No	0	40.2	103000	DENV-1	Primary dengue	No	No	NA	No	40700	6	42.9	6	17.5342465753425
1766	11	Female	34	2	Yes	No	Negative	39	100	90	No	No	0	37	106000	DENV-2	Secondary dengue	No	No	NA	No	41000	4	45.5	3	18.1818181818182
1767	13	Female	34	3	No	Yes	Negative	39	100	100	No	No	0	44.5	92000	DENV-1	Secondary dengue	No	No	NA	No	34700	5	44.5	3	21.9178082191781
1768	14	Male	43	3	No	Yes	Negative	38	120	100	No	Yes	0	41.5	84000	DENV-2	Secondary dengue	No	No	NA	No	56000	5	41.5	3	3.75
1769	10	Female	20	4	No	No	Equivocal	38.5	120	100	No	No	0	40.6	83100	Negative	Secondary dengue	No	No	NA	No	52000	5	41.5	6	3.75
1770	11	Female	43	4	No	No	Positive	38.7	100	90	No	No	0	35	88700	Negative	Secondary dengue	No	No	NA	No	62000	5	37.5	5	-2.5974025974026
1771	14	Female	40	4	Yes	Yes	Negative	38	100	100	No	Yes	0	43.5	60000	DENV-2	Secondary dengue	No	No	NA	No	30000	6	45.6	5	18.4415584415584
1772	13	Male	44	2	Yes	No	Negative	40	90	110	No	No	0	36.7	177000	DENV-1	Possible primary	No	No	NA	Skin	64100	3	44.5	3	20.2702702702703
1773	9	Female	25	3	No	No	Negative	38.7	100	100	No	No	0	40	83000	DENV-1	Unclassifiable	No	No	NA	Mucose	47000	6	40	3	8.10810810810811
1774	14	Male	40	2	Yes	No	Negative	40.3	100	100	No	No	0	39.8	137000	DENV-2	Secondary dengue	Yes	Yes	5	Skin	32000	6	56	5	40
1775	13	Male	27	2	No	No	Equivocal	39	120	100	No	No	0	37	130000	DENV-2	Unclassifiable	No	No	NA	Skin	40000	5	42.2	5	22.6744186046512
1778	10	Female	26	3	Yes	No	Negative	39	120	100	No	No	NA	42.2	111000	DENV-1	Unclassifiable	No	No	NA	Skin	41500	5	46.2	5	18.4615384615385
1779	12	Male	39	4	Yes	No	Positive	39	120	100	Yes	No	0	39.2	118000	DENV-3	Primary dengue	No	No	NA	Skin	60000	6	42.7	7	1.66666666666667
1781	14	Male	64	3	Yes	No	Positive	38.4	100	100	No	No	0	43.5	78000	DENV-2	Secondary dengue	No	No	NA	Skin	36000	6	50.9	6	27.25
1782	10	Male	23	4	Yes	Yes	Negative	39	100	90	No	No	0	37.8	124000	DENV-1	Secondary dengue	No	No	NA	Skin	17300	7	46.6	7	25.9459459459459
1784	11	Female	38	4	Yes	No	Negative	38	100	100	No	No	0	38.8	123000	DENV-2	Unclassifiable	No	No	NA	No	74000	6	46	5	19.4805194805195
1786	14	Male	46	4	Yes	No	Positive	38	80	100	Yes	No	0	48.5	140000	DENV-1	Primary dengue	No	No	NA	No	102000	5	48.5	4	5.89519650655023
1787	10	Male	25	3	Yes	No	Negative	38	100	100	Yes	No	0	39.9	187000	Negative	Secondary dengue	No	No	NA	No	152000	4	39.9	3	7.83783783783783
1789	10	Male	26	3	No	Yes	Negative	39	100	90	No	NA	0	33	307000	Negative	Primary dengue	No	No	NA	No	188000	6	39	6	23.4177215189873
1791	9	Male	32	3	Yes	Yes	Negative	38.2	100	100	No	Yes	0	38	172000	DENV-1	Unclassifiable	No	No	NA	No	88000	6	38	3	18.0124223602484
1794	13	Male	38	4	No	No	Positive	38	110	100	No	No	0	34	80000	DENV-1	Unclassifiable	No	No	NA	No	42000	7	54	7	35
1795	12	Female	35	4	Yes	No	Negative	39	100	120	No	Yes	0	41	52000	DENV-1	Unclassifiable	No	No	NA	Skin	12000	5	50	5	29.8701298701299
1796	11	Male	46	3	No	No	Negative	38	100	100	No	No	0	40.2	160000	DENV-2	Unclassifiable	No	No	NA	Skin	92000	6	40.3	8	0.749999999999993
1799	12	Female	30	4	No	No	Positive	39	100	100	No	No	0	41.5	146000	DENV-2	Unclassifiable	No	No	NA	No	49000	7	42	8	9.09090909090909
1801	12	Female	39	4	No	No	Positive	39	120	110	No	No	0	43	93000	Negative	Primary dengue	No	No	NA	Mucose	91000	3	43	4	11.6883116883117
1802	9	Male	49	2	No	No	Positive	39.2	110	100	No	No	0	35.6	158000	DENV-1	Unclassifiable	No	No	NA	No	70000	6	41	7	10.8108108108108
1803	13	Male	43	3	Yes	No	Equivocal	39	120	90	No	No	0	37	144000	DENV-1	Secondary dengue	No	No	NA	No	94000	7	41	7	5.94315245478035
1804	13	Male	43	4	Yes	Yes	Positive	38	100	110	No	No	0	40.6	49300	Negative	Secondary dengue	No	No	NA	No	49300	4	44.9	6	6.9047619047619
1805	14	Female	46	4	No	No	Negative	39	120	100	No	No	0	36.4	119000	DENV-1	Secondary dengue	No	No	NA	Skin	64000	7	38.4	7	5.20547945205479
1806	14	Female	44	4	No	No	Negative	38	110	100	No	No	0	42.9	86000	DENV-1	Secondary dengue	No	No	NA	Skin	45400	5	56	6	45.4545454545455
1807	6	Male	22	4	Yes	No	Equivocal	38.5	120	100	No	Yes	0	36.5	220000	DENV-1	Possible primary	No	No	NA	No	140000	6	38	6	8.57142857142857
1809	9	Male	20	3	Yes	No	Equivocal	38.4	100	90	Yes	No	0	38.5	309000	Negative	Secondary dengue	No	No	NA	No	52000	7	46	6	24.3243243243243
1810	14	Male	31	4	Yes	No	Negative	40	120	110	No	No	0	38	85300	DENV-3	Secondary dengue	No	No	NA	Skin	26000	6	48	6	20
1811	12	Male	32	3	Yes	No	Equivocal	38	100	120	No	No	0	39.7	135000	Negative	Secondary dengue	No	No	NA	No	120000	4	40.5	4	1.25
1813	10	Male	24	2	Yes	No	Negative	40	120	95	No	No	0	40.9	192000	DENV-1	Primary dengue	No	No	NA	Skin	16000	3	46.8	3	33.7142857142857
1814	6	Female	17.5	3	Yes	No	Negative	39	100	90	No	No	0	41.2	304000	DENV-1	Primary dengue	No	No	NA	Skin	144000	7	41.2	3	21.1764705882353
1815	11	Male	31.5	3	No	No	Negative	37	100	90	No	No	0	40	99000	DENV-2	Secondary dengue	No	No	NA	Skin	44000	7	43.5	6	17.5675675675676
1816	13	Female	27	3	No	No	Negative	38.5	120	95	No	No	0	34	152000	Negative	Possible primary	No	No	NA	No	44000	6	39.7	6	3.11688311688312
1817	12	Male	42	2	Yes	Yes	Negative	39	100	90	No	No	0	38.3	239000	DENV-1	Secondary dengue	No	No	NA	No	72000	7	39.4	7	-1.5
1819	10	Male	30	4	Yes	No	Negative	38.5	120	100	No	No	0	38	156000	DENV-1	Primary dengue	No	No	NA	Skin	40000	8	57.5	7	58.8397790055249
1820	6	Female	28	3	Yes	Yes	Negative	39	100	100	No	No	0	38	135000	DENV-1	NA	No	No	NA	No	16000	6	43.5	6	17.5675675675676
1821	12	Female	37	4	Yes	No	Negative	38	90	100	No	No	0	39.6	119000	DENV-1	Possible primary	No	No	NA	Skin	50000	7	40.5	8	6.02094240837696
1822	13	Female	46	3	No	No	Negative	38	100	90	No	No	0	37	167000	DENV-2	Secondary dengue	No	No	NA	No	106000	4	44	5	1.85185185185185
1823	10	Male	31	2	No	Yes	Negative	39	120	90	No	No	0	39.6	264000	Negative	Secondary dengue	No	No	NA	No	166000	8	42	3	20
1824	12	Male	25	4	Yes	Yes	Equivocal	39	120	90	No	No	0	41.2	111000	DENV-2	Unclassifiable	No	No	NA	No	21200	6	45.5	6	33.8235294117647
1825	11	Male	40	4	Yes	No	Equivocal	39	100	120	No	No	0	45.7	193000	DENV-4	Secondary dengue	No	No	NA	Skin	52000	5	47	5	17.5
1826	9	Male	30	3	No	No	Positive	38.5	110	110	No	No	0	NA	NA	DENV-2	Secondary dengue	No	No	NA	Skin	88000	5	38	4	15.1515151515152
1827	13	Male	30	4	Yes	Yes	Positive	39	100	100	No	No	0	41	153000	DENV-1	Unclassifiable	No	No	NA	No	72900	7	41.2	8	11.3513513513514
1830	12	Female	35.5	4	Yes	No	Equivocal	38.5	100	90	No	No	0	37.2	42800	Negative	Unclassifiable	No	No	NA	Skin	11900	6	44.5	6	58.9285714285714
1831	11	Male	25	4	Yes	No	Equivocal	39.5	106	95	No	No	0	31.3	109000	Negative	Secondary dengue	Yes	No	NA	No	39000	6	36	6	-10
1832	13	Female	43	2	Yes	No	Negative	39	100	90	No	No	0	34	116000	DENV-1	Primary dengue	No	No	NA	No	119000	4	41	8	6.49350649350649
1835	13	Female	33	4	No	No	Equivocal	39.5	120	90	No	Yes	0	37.6	103000	Negative	Secondary dengue	No	No	NA	Skin	103000	4	38	7	2.7027027027027
1836	12	Male	35	2	No	No	Equivocal	38.7	120	90	No	No	0	37.3	136000	DENV-1	Unclassifiable	No	No	NA	No	87000	7	41	7	2.5
1837	9	Male	24.5	3	No	No	Equivocal	39.5	120	90	No	No	0	40.3	170000	DENV-1	Possible primary	No	No	NA	No	110000	7	40.3	3	8.91891891891891
1838	13	Female	29	3	No	No	Negative	38	110	100	No	No	0	45.5	171000	DENV-1	Secondary dengue	No	No	NA	Skin	96000	5	45.5	3	18.1818181818182
1839	9	Male	42	2	Yes	No	Negative	38.8	98	110	No	No	0	NA	NA	Negative	Possible primary	No	No	NA	No	114000	6	39.5	3	6.75675675675676
1840	14	Male	55	2	Yes	Yes	Negative	39	120	90	No	No	0	37	134000	DENV-2	Secondary dengue	No	No	NA	Skin	74000	4	44.1	6	10.25
1843	13	Male	30	2	No	No	Equivocal	39	100	100	No	No	0	37	172000	DENV-2	Possible primary	No	No	NA	No	129000	5	39	4	2.63157894736842
1844	11	Female	30	2	No	No	Equivocal	40	120	90	No	No	0	37	186000	DENV-1	Possible primary	No	No	NA	Skin	60700	5	39.8	4	-7.44186046511629
1845	13	Male	32	2	No	No	Equivocal	39.5	120	100	No	No	0	39	99000	DENV-2	Possible primary	Yes	Yes	5	Mucose	30000	6	50	6	25
1846	14	Male	48	4	Yes	Yes	Negative	38.5	100	100	No	No	0	36.3	107000	DENV-3	Possible primary	No	No	NA	Mucose	50000	8	40.9	5	10.5405405405405
1849	9	Male	38	4	No	No	Positive	38.5	100	100	No	No	0	37.8	133000	Negative	Unclassifiable	No	No	NA	No	133000	4	38	5	5.55555555555556
1850	8	Female	21	4	Yes	Yes	Equivocal	39	106	95	No	Yes	2	36.1	105000	DENV-2	Secondary dengue	No	No	NA	Skin	52000	7	39	5	8.33333333333333
1851	11	Female	29	4	No	Yes	Positive	39	100	100	No	Yes	NA	38.5	63500	DENV-1	Secondary dengue	No	No	NA	Skin	36700	6	46.4	6	20.5194805194805
1854	13	Male	30	4	Yes	Yes	Positive	39.5	110	90	No	Yes	1	38	106000	DENV-2	Possible primary	Yes	Yes	5	No	NA	NA	47	5	17.5
1855	10	Male	21	4	No	Yes	Equivocal	39	110	90	No	No	0	38	85000	DENV-1	Secondary dengue	Yes	Yes	5	Skin	77200	3	48	6	29.7297297297297
1856	13	Male	32	3	No	Yes	Positive	39	120	90	No	No	0	32	168000	DENV-1	Unclassifiable	No	No	NA	Mucose	42000	7	39	6	5.40540540540541
1859	11	Male	37	2	Yes	Yes	Equivocal	40.3	100	90	No	No	0	42	168000	DENV-1	Possible primary	No	No	NA	No	153000	4	41.9	4	4.75
1861	13	Female	40	4	Yes	No	Negative	38	100	100	No	Yes	0	41.5	118000	DENV-1	Unclassifiable	No	No	NA	No	82000	7	41.5	4	7.79220779220779
1863	9	Male	20	2	No	No	Negative	39	100	90	No	No	0	49	152000	DENV-1	Secondary dengue	No	No	NA	No	60000	4	36.5	3	-1.35135135135135
1864	12	Male	48	4	No	No	Negative	39	120	100	No	No	0	47.5	116000	DENV-1	Secondary dengue	No	No	NA	No	37000	6	47.5	4	31.9444444444444
1865	9	Female	24	4	Yes	Yes	Positive	38.5	100	90	No	Yes	2	42	86000	DENV-1	Secondary dengue	No	No	NA	No	44000	5	43.8	5	18.3783783783784
1866	7	Female	22	4	No	No	Positive	38	120	90	No	No	0	41.1	107000	DENV-1	Secondary dengue	No	No	NA	No	70000	5	41.1	4	8.15789473684211
1868	14	Male	34	2	Yes	No	Positive	38.5	120	110	Yes	Yes	2	53	48000	DENV-2	Secondary dengue	No	No	NA	No	19000	4	51	6	27.5
1869	13	Female	48	3	No	No	Negative	39.5	120	100	No	No	0	NA	72000	DENV-2	Unclassifiable	No	No	NA	Skin	14000	5	46	7	19.4805194805195
1871	11	Male	55	4	No	Yes	Positive	39	120	100	No	No	0	38.9	118000	DENV-2	Secondary dengue	Yes	No	NA	Skin	49700	7	49	5	22.5
1872	14	Female	39	4	Yes	No	Equivocal	39	100	110	No	Yes	0	38	130000	DENV-3	Secondary dengue	No	No	NA	Skin	83400	3	38	4	-1.2987012987013
1873	12	Male	38	3	Yes	Yes	Negative	38	100	90	No	No	0	40.3	184000	DENV-1	Unclassifiable	No	No	NA	No	152000	6	40.3	3	0.749999999999993
1874	8	Male	28	3	No	Yes	Negative	39	100	90	No	No	0	37.3	128000	DENV-2	Secondary dengue	No	No	NA	No	41000	5	42.5	5	18.0555555555556
1875	12	Male	45	3	Yes	No	Negative	38.5	100	90	No	No	0	36	110000	DENV-3	Secondary dengue	No	No	NA	No	43000	5	47	5	27.027027027027
1876	8	Male	21	2	Yes	No	Equivocal	39	120	90	No	No	1	33.5	154000	DENV-1	Possible primary	No	No	NA	Skin	169000	7	35.7	5	48.75
1877	10	Female	37	3	Yes	Yes	Equivocal	38.5	100	100	No	Yes	0	38.2	79800	DENV-1	Unclassifiable	No	No	NA	Skin	53000	5	38.2	3	-3.04568527918781
1878	13	Male	28	4	No	No	Negative	39	120	90	No	No	0	45.5	85800	DENV-2	Secondary dengue	No	No	NA	No	46600	5	45.5	4	13.75
1879	12	Male	39	4	No	No	Equivocal	39	120	100	No	No	0	40.6	105000	DENV-1	Secondary dengue	No	No	NA	Skin	37200	6	45.7	6	14.25
1880	12	Male	45	3	No	No	Negative	38.5	100	90	No	No	0	43	151000	DENV-2	Unclassifiable	No	No	NA	Skin	69000	6	55	6	37.5
1881	13	Male	42	4	Yes	Yes	Equivocal	39	110	95	No	No	1.5	38.7	139000	DENV-2	Secondary dengue	No	No	NA	Skin	64000	7	47	7	17.5
1882	13	Male	43	4	No	No	Equivocal	39	120	100	No	No	0	42	87000	DENV-2	Secondary dengue	No	No	NA	No	72000	5	44.5	6	11.25
1883	13	Male	34	3	No	No	Equivocal	39	110	95	No	No	0	39.6	226000	DENV-1	Possible primary	No	No	NA	No	132000	7	41	4	2.5
1884	14	Male	35	3	No	No	Positive	38.5	120	90	No	Yes	0	42	124000	DENV-2	Secondary dengue	No	No	NA	No	90000	6	53	4	32.5
1885	9	Female	19	3	Yes	No	Equivocal	39.5	100	90	No	Yes	0	51	96000	DENV-1	Secondary dengue	No	No	NA	No	96000	3	55.1	6	64.9700598802395
1886	8	Female	19.5	4	Yes	No	Positive	39	100	90	No	No	0	37	104000	DENV-1	Unclassifiable	No	No	NA	Skin	81000	6	38.5	5	4.05405405405405
1887	9	Male	37	4	Yes	No	Positive	38.4	100	90	No	No	0	35.9	171000	DENV-1	Unclassifiable	No	No	NA	No	110000	6	36.4	5	-1.62162162162163
1888	11	Female	35	3	Yes	Yes	Positive	39	100	120	Yes	No	0	38	53000	DENV-2	Possible primary	Yes	Yes	4	Skin	21100	5	49	6	27.2727272727273
1889	12	Male	28	4	No	Yes	Equivocal	39	120	100	No	No	0	36.3	144000	DENV-1	Unclassifiable	No	No	NA	No	143000	6	48	7	31.1475409836066
1890	13	Female	43	4	No	No	Equivocal	38.5	120	110	No	Yes	0	38	176000	DENV-2	Unclassifiable	No	No	NA	Mucose	109000	7	40	7	3.8961038961039
1891	10	Male	33	4	Yes	Yes	Equivocal	38.5	100	100	Yes	Yes	0	35.9	89600	DENV-2	Secondary dengue	No	No	NA	No	89600	4	37	5	0
1892	11	Male	30	2	Yes	No	Positive	39	120	90	No	No	1	38.2	156000	DENV-2	Unclassifiable	No	No	NA	Skin	25600	5	45	6	12.5
1893	14	Male	60	4	Yes	Yes	Positive	38.5	100	110	No	Yes	1	40	107000	DENV-2	Secondary dengue	No	No	NA	Skin	52000	7	49.5	6	30.2631578947368
1894	13	Female	42	4	Yes	No	Negative	39	100	100	No	No	0	37.6	93900	Negative	Secondary dengue	No	No	NA	No	93900	4	40	6	3.8961038961039
1895	14	Female	36.5	4	No	No	Negative	38.5	100	100	No	No	0	39.5	49000	DENV-1	Unclassifiable	No	No	NA	No	46000	5	41	5	6.49350649350649
1897	8	Male	30	3	Yes	Yes	Negative	38.7	100	90	No	No	0	33	176000	Negative	Secondary dengue	No	No	NA	Skin	109000	5	40	6	8.10810810810811
1898	10	Male	25	3	No	Yes	Negative	39.5	120	90	No	Yes	1	38.4	76600	DENV-1	Secondary dengue	No	No	NA	No	76000	5	41	4	7.89473684210526
1899	14	Female	38	4	Yes	No	Negative	40	102	90	Yes	No	0	36	68800	DENV-1	Secondary dengue	Yes	No	NA	No	27000	6	40	7	3.8961038961039
1900	14	Male	41	3	Yes	No	Negative	39	98	100	No	No	0	40	184000	DENV-1	Secondary dengue	No	No	NA	Skin	73000	8	55	7	37.5
1901	12	Female	42	2	Yes	No	Positive	39.8	120	120	No	Yes	0	35	232000	DENV-2	Secondary dengue	No	No	NA	Skin	129000	4	47	4	8.54503464203234
1902	10	Male	21	3	Yes	No	Negative	39.5	110	100	No	No	0	30	104000	DENV-2	Secondary dengue	No	No	NA	Skin	93000	7	39	5	5.40540540540541
1903	12	Female	37	4	No	No	Negative	39	118	90	No	No	0	32	136000	DENV-2	Secondary dengue	No	No	NA	No	136000	4	38	7	-1.2987012987013
1904	13	Male	61	3	Yes	No	Positive	38.5	95	100	No	No	0	41.8	98000	DENV-1	Unclassifiable	No	No	NA	Skin	98000	3	42	6	-13.5802469135802
1905	13	Male	75	3	No	No	Negative	39	120	120	No	No	0	36.4	158000	DENV-1	Possible primary	No	No	NA	Skin	119000	5	53	5	32.5
1907	14	Male	43	3	Yes	No	Negative	39	100	90	No	No	0	38.5	82000	DENV-1	Secondary dengue	No	No	NA	No	82000	3	42.2	4	0.476190476190483
1908	13	Male	51	4	Yes	No	Positive	38	100	100	No	No	0	NA	NA	DENV-1	Secondary dengue	No	No	NA	No	42000	8	42	5	5
1909	11	Male	33	4	Yes	No	Positive	39	100	90	No	No	0	37.2	114000	DENV-2	Secondary dengue	No	No	NA	Skin	34000	8	37.2	4	-6.99999999999999
1910	10	Female	42	3	Yes	No	Negative	39	100	100	No	No	0	42.7	158000	DENV-1	Unclassifiable	No	No	NA	Skin	58000	6	44	7	18.9189189189189
1911	11	Male	40	3	Yes	Yes	Equivocal	38.3	120	100	No	No	0	35.2	113000	DENV-1	Possible primary	No	No	NA	No	113000	3	35.2	3	-12
1912	13	Male	36	3	Yes	Yes	Equivocal	39	120	90	No	No	0	35.8	261000	DENV-1	NA	No	No	NA	No	214000	5	40.7	4	16.2857142857143
1913	14	Female	45	4	Yes	Yes	Positive	39	120	100	No	Yes	1	39	138000	DENV-1	Secondary dengue	No	No	NA	Skin	44000	5	43.5	6	12.987012987013
1914	8	Male	22	4	Yes	No	Equivocal	39	105	100	No	No	0	39.5	170000	DENV-4	Secondary dengue	No	No	NA	No	80000	5	39.5	4	6.75675675675676
1915	10	Female	45	3	Yes	No	Negative	39	100	90	No	No	0	37	210000	DENV-1	Unclassifiable	No	No	NA	Skin	118000	7	40	6	8.10810810810811
1916	10	Male	38	4	Yes	Yes	Equivocal	39	120	100	No	No	0	47	108000	DENV-1	Possible primary	No	No	NA	No	108000	4	47	4	27.027027027027
1917	12	Female	42	4	Yes	Yes	Positive	39	100	90	No	No	0	38.5	158000	DENV-1	Unclassifiable	No	No	NA	No	69600	8	38.5	4	0
1919	10	Male	27.5	2	Yes	Yes	Negative	40	120	90	No	No	0	35.1	237000	DENV-2	Unclassifiable	No	No	NA	No	73000	6	40.4	6	21.3213213213213
1920	10	Female	25	3	Yes	No	Positive	39	100	90	No	No	0	39	101000	Negative	Secondary dengue	No	No	NA	No	101000	3	40	4	8.10810810810811
1921	9	Male	40	4	Yes	No	Negative	39	100	100	No	No	0	37	176000	DENV-1	Secondary dengue	No	No	NA	No	128000	6	39.2	8	5.94594594594595
1922	13	Female	29	4	Yes	No	Negative	39	120	90	No	No	0	42.2	89000	DENV-1	Secondary dengue	No	No	NA	Skin	89000	4	42.2	4	9.61038961038962
1923	11	Male	58	4	No	Yes	Negative	38	100	90	No	No	0	44.2	150000	DENV-2	Unclassifiable	No	No	NA	No	128000	6	44.3	7	10.75
1924	7	Male	22	4	Yes	Yes	Equivocal	39	110	80	No	Yes	0	35	223000	DENV-1	Unclassifiable	No	No	NA	No	128000	7	38.6	6	4.32432432432433
1925	12	Female	27	4	Yes	No	Equivocal	39	100	100	No	No	0	33	184000	Negative	Secondary dengue	No	No	NA	No	162000	5	36.3	6	-8.56423173803528
1926	12	Male	46	4	Yes	Yes	Negative	39	100	100	No	Yes	1	35.1	118000	DENV-2	Unclassifiable	No	No	NA	Skin	49300	6	55	7	37.5
1927	13	Female	40	4	No	No	Positive	39	120	90	No	Yes	0	38	182000	DENV-2	Secondary dengue	No	No	NA	No	125000	6	38.4	6	-0.259740259740263
1928	13	Female	32	4	Yes	No	Negative	38.8	100	100	No	No	0	43	101000	DENV-2	Secondary dengue	No	No	NA	No	92000	5	48	5	24.6753246753247
1929	12	Female	30	4	Yes	Yes	Negative	38.5	100	90	No	No	0	41.5	70000	DENV-1	Unclassifiable	No	No	NA	No	70000	4	41.8	7	-10.3004291845494
1930	12	Female	25	4	Yes	Yes	Negative	39.5	100	90	No	No	0	36.5	128000	DENV-1	Secondary dengue	No	No	NA	No	26000	7	59	7	57.7540106951872
1931	10	Female	20	4	Yes	Yes	Negative	38	90	90	No	No	0	38.3	152000	DENV-2	Secondary dengue	No	No	NA	No	75000	6	40.1	5	8.37837837837838
1932	9	Male	38	3	No	No	Negative	38.5	120	90	No	No	0	42.2	150000	DENV-1	Unclassifiable	No	No	NA	Skin	78000	6	45.8	5	23.7837837837838
1933	11	Male	27	4	No	No	Negative	39.5	120	100	No	Yes	0	44.2	100000	DENV-1	Secondary dengue	No	No	NA	No	100000	4	44.2	4	10.5
1934	10	Male	24	3	No	No	Negative	39	120	90	No	No	0	38.3	265000	DENV-1	Secondary dengue	No	No	NA	No	196000	6	38.3	3	4.35967302452314
1935	10	Male	52	2	Yes	No	Equivocal	39.5	120	90	No	No	0	36	247000	DENV-2	Unclassifiable	No	No	NA	Skin	47000	6	41	8	10.8108108108108
1936	14	Male	40	4	Yes	No	Positive	38.8	100	90	No	No	0	49.1	90000	DENV-2	Secondary dengue	No	No	NA	No	47000	5	55	5	37.5
1937	13	Male	50	4	Yes	Yes	Negative	39	88	100	No	No	0	48.7	92000	Negative	Unclassifiable	No	No	NA	No	54000	6	50	5	25
1938	9	Male	26	3	Yes	Yes	Negative	39	100	90	No	Yes	0	40.2	198000	DENV-3	Unclassifiable	No	No	NA	No	70000	6	40.2	3	8.64864864864866
1939	13	Male	50	3	Yes	No	Negative	38.8	100	120	No	No	0	49.9	182000	DENV-2	Secondary dengue	No	No	NA	No	151000	6	50	4	25
1940	13	Male	67	3	Yes	No	Negative	40	100	110	No	No	0	41.7	130000	DENV-1	Possible primary	No	No	NA	Skin	78000	8	54	4	34.3283582089552
1941	9	Male	29	4	No	Yes	Negative	38.5	120	90	Yes	Yes	0	32	35000	Negative	Secondary dengue	No	No	NA	No	35000	4	43	5	20.1117318435754
1942	13	Male	44	1	No	Yes	Negative	38.5	120	90	No	No	0	48.2	155000	DENV-2	Secondary dengue	Yes	Yes	4	No	28000	7	55	6	37.5
1944	9	Male	30	3	Yes	Yes	Negative	39	100	100	No	No	0	41.7	100000	DENV-2	Secondary dengue	No	No	NA	Skin	40000	5	44	5	17.3333333333333
1945	12	Male	43	4	No	No	Negative	37.5	88	100	No	No	0	49.5	127000	DENV-2	Possible primary	No	No	NA	No	34000	7	50.3	5	25.75
1946	13	Male	36	3	Yes	Yes	Equivocal	39	120	90	No	No	0	40.8	234000	DENV-1	Unclassifiable	No	No	NA	Mucose	52000	6	48.8	5	12.183908045977
1947	12	Male	30	4	Yes	Yes	Negative	38.5	100	100	No	NA	2	40.1	69000	Negative	Secondary dengue	No	No	NA	No	58000	6	40.1	4	0.250000000000004
1948	7	Female	19	4	Yes	Yes	Negative	38	100	90	No	Yes	1	40	86000	DENV-1	Secondary dengue	No	No	NA	No	66000	6	42	5	-2.32558139534884
1949	10	Male	34	4	Yes	No	Positive	39	100	90	No	No	0	40.3	118000	DENV-1	Secondary dengue	No	No	NA	Skin	75000	6	40.3	4	1.76767676767676
1950	10	Male	35	4	Yes	Yes	Positive	38.5	100	90	No	Yes	0	40.8	94000	DENV-3	Unclassifiable	No	No	NA	No	70000	5	40.8	4	14.9295774647887
1951	14	Female	38	4	Yes	Yes	Negative	38	100	90	No	Yes	0	32.2	56000	DENV-1	Secondary dengue	No	No	NA	No	40000	6	35	5	-9.09090909090909
1952	12	Female	34.5	3	Yes	No	Equivocal	NA	100	90	No	Yes	0	42.5	40000	DENV-1	Secondary dengue	No	No	NA	No	40000	3	45.5	4	18.1818181818182
1953	13	Male	41	3	Yes	Yes	Positive	39	120	120	No	Yes	0	NA	NA	DENV-2	Secondary dengue	No	No	NA	No	94000	6	43	4	-0.692840646651264
1954	12	Male	44	3	Yes	No	Positive	38.5	100	90	No	Yes	1	35.3	102000	DENV-1	Secondary dengue	Yes	No	NA	Skin	10400	5	51	6	27.5
1955	10	Female	34	3	Yes	No	Negative	39	100	100	NA	No	NA	39.4	107000	DENV-1	Unclassifiable	No	No	NA	Skin	41600	7	43	6	13.7566137566138
1957	14	Male	35	2	Yes	No	Positive	39.5	100	100	No	Yes	2	35.3	199000	DENV-1	Unclassifiable	No	No	NA	Skin	76000	6	43	3	12.8608923884514
1958	9	Male	29.5	2	Yes	Yes	Positive	40	100	90	No	No	0	39.4	175000	DENV-1	Secondary dengue	No	No	NA	No	77100	6	43.3	5	17.027027027027
1959	8	Female	23	4	Yes	Yes	Negative	40	100	100	No	No	0	40	170000	DENV-1	Unclassifiable	No	No	NA	Skin	115000	7	44	7	18.9189189189189
1960	14	Male	36.5	4	No	No	Negative	39	110	90	No	No	NA	41.9	133000	DENV-1	Unclassifiable	No	No	NA	No	87000	8	42	6	5
1961	10	Male	38	2	Yes	No	Positive	39.5	120	100	No	No	0	38.6	234000	Negative	Secondary dengue	No	No	NA	Skin	73000	7	44	5	18.9189189189189
1962	13	Female	47	4	Yes	No	Equivocal	39	100	95	No	No	0	34.4	110000	Negative	Secondary dengue	No	No	NA	Skin	45000	7	38.8	5	0.779220779220772
1963	13	Male	36	3	No	Yes	Negative	38	100	90	No	No	0	44	71000	DENV-1	Primary dengue	No	No	NA	No	71000	3	47	7	17.5
1964	13	Female	62	4	Yes	Yes	Equivocal	39	100	100	No	No	0	50.9	109000	DENV-2	Secondary dengue	No	No	NA	Skin	38000	8	50.9	4	32.2077922077922
1965	13	Female	41	4	Yes	No	Negative	39	100	100	No	No	0	50.3	67000	DENV-2	Secondary dengue	Yes	No	NA	Skin	32000	7	50.3	4	30.6493506493506
1966	13	Female	49	2	No	No	Positive	39	100	100	No	No	NA	39.2	206000	DENV-1	Secondary dengue	Yes	No	NA	No	146000	5	46	5	19.4805194805195
1967	11	Female	30	3	Yes	No	Positive	39.5	120	90	No	No	0	37.9	198000	DENV-1	Secondary dengue	No	No	NA	No	128000	5	45	5	16.8831168831169
1968	9	Male	42	4	No	No	Negative	39	110	100	No	No	0	37.3	139000	DENV-1	Possible primary	No	No	NA	Skin	73000	5	40	5	8.10810810810811
1969	9	Female	20	4	No	No	Negative	37	90	90	No	No	0	40.2	62000	Negative	Secondary dengue	No	No	NA	Skin	49000	6	57	6	54.0540540540541
1970	11	Male	27	3	Yes	Yes	Negative	39	100	100	No	No	0	40	106000	DENV-1	Secondary dengue	No	No	NA	No	56000	5	56	5	50.1340482573727
1971	8	Female	23	4	Yes	No	Positive	39	100	100	No	No	0	39.7	131000	DENV-1	Unclassifiable	No	No	NA	Skin	97000	5	51	6	17.2413793103448
1972	13	Female	33	4	Yes	No	Negative	37.8	98	100	No	No	0	NA	NA	Negative	Secondary dengue	No	No	NA	No	58000	3	45.6	3	16.9230769230769
1973	11	Female	36	4	Yes	No	Negative	39	100	100	No	No	0	40.1	49400	Negative	Secondary dengue	No	No	NA	No	47000	5	59	5	53.2467532467532
1974	13	Male	36	4	Yes	No	Negative	38.4	96	100	No	Yes	0	45.7	137000	DENV-1	Secondary dengue	No	No	NA	No	94000	6	45.7	4	-1.72043010752688
1975	14	Female	40	2	Yes	Yes	Positive	39.7	100	100	No	Yes	0	35.8	156000	DENV-1	Unclassifiable	No	No	NA	Skin	22000	5	43.5	5	12.987012987013
1977	11	Female	38.5	2	Yes	No	Negative	39	100	100	No	No	0	NA	NA	DENV-1	Unclassifiable	No	No	NA	Skin	34000	6	42.2	7	5.76441102756893
1978	6	Female	16	3	Yes	Yes	Negative	39	110	90	Yes	No	0	38	207000	DENV-1	Possible primary	Yes	No	NA	No	70000	6	45	6	21.6216216216216
1979	14	Male	52	4	Yes	No	Negative	38	100	90	No	No	0	43	102000	DENV-2	Secondary dengue	No	No	NA	No	53000	8	53	6	32.5
1980	13	Male	34	3	Yes	Yes	Positive	39	100	90	Yes	No	0	39.1	240000	DENV-1	Unclassifiable	No	No	NA	No	173000	5	40.2	8	-13.9186295503212
1981	13	Male	25	4	No	No	Negative	39.5	100	90	Yes	No	0	36.6	92000	DENV-2	Possible primary	Yes	No	NA	Mucose	20700	6	47.8	6	19.5
1982	10	Male	25	3	No	Yes	Negative	39	110	95	No	No	0	36.3	234000	DENV-2	Unclassifiable	No	No	NA	No	182000	6	42.5	7	6.78391959798996
1983	12	Male	29	3	Yes	No	Negative	38.8	100	100	No	No	0	38	177000	DENV-2	Secondary dengue	No	No	NA	No	151000	6	39	4	-2.5
1984	9	Female	22	4	Yes	Yes	Positive	37.6	98	90	No	No	0	37.8	82000	DENV-1	Secondary dengue	No	No	NA	No	82000	4	41.8	6	3.46534653465346
1985	11	Female	53	3	Yes	Yes	Negative	39	100	100	No	Yes	0	38.1	97300	DENV-2	Secondary dengue	Yes	Yes	5	Skin	26400	5	48	6	24.6753246753247
1986	11	Female	43	3	Yes	Yes	Negative	36.8	90	90	No	No	0	32.4	113000	Negative	Possible primary	No	No	NA	No	112000	4	49	6	14.4859813084112
1987	8	Male	22	3	Yes	Yes	Negative	39.5	100	90	No	Yes	3	37.9	63000	DENV-1	NA	Yes	Yes	4	No	21600	4	47	5	27.027027027027
1988	13	Male	40	4	Yes	Yes	Negative	38	120	100	No	Yes	1	41.7	141000	DENV-2	Secondary dengue	No	No	NA	No	91000	6	42.8	5	6.99999999999999
1989	11	Female	50	2	Yes	No	Negative	40	100	90	No	No	0	34.3	166000	DENV-1	Primary dengue	No	No	NA	Skin	86000	6	39	3	1.2987012987013
1990	13	Male	48	4	Yes	No	Negative	38.5	110	90	Yes	No	0	43.6	39700	DENV-2	Possible primary	Yes	Yes	5	Skin	26100	6	50	5	25
1991	12	Female	35	3	Yes	No	Negative	38	100	100	No	No	0	38.4	87400	DENV-1	Secondary dengue	Yes	Yes	4	Skin	23300	5	47	5	22.0779220779221
1993	10	Female	25.5	3	Yes	No	Negative	40	100	100	No	No	0	35.6	98000	DENV-2	Secondary dengue	No	No	NA	No	61000	6	53.6	6	12.6050420168067
1995	13	Female	43	4	Yes	No	Negative	38	100	100	No	Yes	0	36.9	119000	Negative	Secondary dengue	No	No	NA	Skin	119000	4	41	5	4.59183673469387
1996	13	Female	42	3	Yes	No	Positive	39.5	120	100	No	No	0	38.3	102000	DENV-1	Possible primary	No	No	NA	No	102000	3	44	4	14.2857142857143
1997	10	Male	28	4	No	Yes	Equivocal	38.5	100	100	No	No	0	40.4	125000	DENV-1	Secondary dengue	No	No	NA	No	125000	4	43	8	10.2564102564103
1998	9	Female	30	4	No	No	Equivocal	38	100	100	No	No	0	35	129000	Negative	Possible primary	No	No	NA	No	129000	4	39	5	5.40540540540541
1999	12	Female	37	4	No	Yes	Equivocal	38.5	100	100	No	No	0	37.4	102000	DENV-2	Unclassifiable	No	No	NA	No	90000	5	59	3	60.3260869565217
2	10	Male	NA	2	No	No	Positive	39.5	120	90	No	No	1	38	117000	DENV-2	NA	No	No	NA	No	49000	4	40	4	8.10810810810811
2000	12	Male	34.5	3	Yes	Yes	Negative	39.5	120	100	Yes	Yes	0	38.2	174000	DENV-2	Secondary dengue	No	No	NA	No	100000	7	47	7	12.9807692307692
2001	12	Male	60	2	Yes	No	Negative	40	120	100	No	No	0	33.1	162000	DENV-1	Unclassifiable	No	No	NA	Skin	62000	7	55	3	37.5
2002	11	Female	34	3	No	No	Positive	39	120	90	No	No	0	40	290000	DENV-2	Unclassifiable	No	No	NA	Skin	165000	4	44	8	9.45273631840795
2003	13	Male	39	3	Yes	No	Positive	40.2	100	120	No	No	2	37.2	150000	DENV-2	Secondary dengue	No	No	NA	Skin	94000	5	47.5	6	18.75
2004	14	Female	40	3	Yes	No	Positive	39	100	100	No	Yes	0	33.9	153000	DENV-1	Unclassifiable	No	No	NA	Skin	98000	4	42	6	9.09090909090909
2007	11	Male	31	4	No	No	Negative	39	110	90	No	No	0	40.1	141000	DENV-2	Unclassifiable	No	No	NA	No	123000	6	43	6	2.38095238095238
2008	14	Male	42	4	No	No	Negative	39	80	100	No	Yes	2	36.7	119000	DENV-1	Unclassifiable	No	No	NA	Skin	101000	7	43.4	7	8.5
2011	9	Male	22	2	No	No	Negative	38.5	120	100	No	No	0	38.1	188000	DENV-3	Unclassifiable	No	No	NA	No	157000	7	37.3	3	0.810810810810803
2012	12	Male	32	3	Yes	Yes	Negative	38.5	100	90	No	No	0	41.3	100000	DENV-1	Secondary dengue	No	No	NA	Skin	100000	3	41.5	4	3.75
2013	8	Female	33	4	Yes	No	Negative	39.5	106	90	No	No	0	44	139000	DENV-2	Secondary dengue	No	No	NA	Skin	106000	8	44.5	6	20.2702702702703
2016	12	Male	31	2	Yes	Yes	Equivocal	39.5	100	90	No	No	0	36.6	234000	DENV-3	Secondary dengue	No	No	NA	No	92000	6	38.8	6	-3.00000000000001
2017	8	Male	24	3	No	No	Negative	40.5	100	90	No	No	0	39.5	157000	DENV-2	Unclassifiable	No	No	NA	No	84000	6	39.5	3	6.75675675675676
2018	12	Male	66	3	Yes	Yes	Negative	40	120	110	No	Yes	0	39.7	192000	DENV-1	Secondary dengue	Yes	Yes	5	Mucose	56000	8	44	6	10
2019	13	Female	53	2	Yes	Yes	Negative	38.8	128	100	No	No	0	45	179000	DENV-3	Unclassifiable	No	No	NA	No	56000	6	52.4	3	32.994923857868
2020	8	Female	30	4	Yes	Yes	Negative	38	100	90	No	Yes	0	46.4	166000	DENV-1	Secondary dengue	No	No	NA	Skin	76000	8	46.4	4	25.4054054054054
2022	8	Male	25	4	No	No	Negative	38.5	100	100	No	No	0	40	207000	DENV-1	Secondary dengue	No	No	NA	Skin	96000	6	44.7	5	20.8108108108108
2024	8	Female	32	3	No	No	Negative	38	120	110	No	No	0	40.9	223000	DENV-1	Unclassifiable	No	No	NA	No	150000	5	40.9	3	10.5405405405405
2025	12	Male	34	4	Yes	No	Negative	38.5	100	100	No	No	0	42.3	123000	DENV-1	Secondary dengue	No	No	NA	No	123000	4	46	7	15
2028	13	Male	35	4	Yes	No	Negative	38	100	90	No	No	0	43	121000	DENV-1	Primary dengue	No	No	NA	No	60000	7	48	5	10.3448275862069
2029	12	Female	35	4	Yes	No	Negative	38.5	100	90	No	No	0	44.6	94400	DENV-2	Secondary dengue	No	No	NA	Skin	48000	7	48	5	17.359413202934
2032	11	Female	32	3	Yes	Yes	Negative	38.5	100	90	No	Yes	0	NA	NA	DENV-1	Secondary dengue	No	No	NA	No	104000	7	47	5	-17.5438596491228
2033	11	Male	32	4	Yes	No	Negative	39	120	100	No	No	0	43.6	138000	DENV-1	Unclassifiable	No	No	NA	No	48000	7	47.5	6	20.253164556962
2035	11	Male	26	4	Yes	Yes	Negative	40	120	100	No	No	0	34	176000	DENV-1	Unclassifiable	No	No	NA	Skin	100000	7	42.6	7	-0.930232558139532
2037	12	Female	37	4	No	Yes	Positive	39	110	90	No	No	0	35.7	128000	DENV-2	Secondary dengue	No	No	NA	No	38000	6	39.7	5	3.11688311688312
2038	8	Male	21	3	Yes	No	Equivocal	38	96	100	No	No	0	35.2	127000	DENV-1	Possible primary	No	No	NA	Skin	84500	6	41.6	5	12.4324324324324
2042	11	Male	29	3	Yes	Yes	Negative	39	100	90	No	No	0	NA	NA	DENV-1	Unclassifiable	No	No	NA	Skin	76000	7	52.3	4	30.75
2043	13	Female	49	4	Yes	No	Positive	38.5	100	100	No	No	0	40.4	268000	DENV-2	Secondary dengue	No	No	NA	No	93300	3	40.4	4	4.93506493506493
2045	14	Female	31	2	Yes	No	Equivocal	39	100	90	No	No	0	39.8	185000	DENV-1	NA	No	No	NA	Skin	64000	5	47	5	25.3333333333333
2046	13	Female	38	4	Yes	No	Negative	38.5	110	90	No	Yes	0	39.4	83800	DENV-2	Secondary dengue	Yes	No	NA	Skin	33000	5	52.4	6	36.1038961038961
2047	12	Female	55	4	Yes	Yes	Equivocal	39	95	110	No	No	1	41.3	115000	DENV-1	Unclassifiable	No	No	NA	Skin	52000	7	46	7	19.4805194805195
2049	13	Male	37	4	No	No	Equivocal	38.5	128	100	No	No	0	46	220000	DENV-1	Unclassifiable	No	No	NA	Skin	214000	6	59.3	5	48.25
2050	12	Male	29	4	Yes	Yes	Negative	38.4	100	90	No	Yes	0	47	119000	DENV-1	Secondary dengue	No	No	NA	No	54000	5	49.7	5	24.25
2051	11	Male	34	2	Yes	Yes	Positive	38	100	100	No	No	0	NA	NA	DENV-2	Secondary dengue	No	No	NA	No	33000	5	49.5	3	33.0645161290322
2052	11	Male	53	4	Yes	No	Positive	39	120	100	No	No	0	41.3	92000	DENV-3	Secondary dengue	No	No	NA	No	47000	6	56	6	40
2056	9	Male	20	4	Yes	No	Negative	38.5	100	90	No	No	0	39.1	123000	Negative	Secondary dengue	No	No	NA	No	114000	6	42	6	13.5135135135135
2059	11	Male	49	3	Yes	No	Positive	38	100	90	No	No	0	NA	NA	DENV-4	Secondary dengue	No	No	NA	Skin	60000	7	46	7	15
2060	12	Female	25	4	Yes	Yes	Negative	39	100	90	No	No	0	39.3	170000	DENV-1	Secondary dengue	No	No	NA	Skin	102000	6	39.3	4	7.37704918032786
2061	12	Male	30	3	Yes	No	Negative	38.5	100	100	No	No	0	44.4	201000	DENV-1	Secondary dengue	No	No	NA	Skin	160000	5	44.4	3	15.0259067357513
2062	10	Male	44	4	Yes	No	Negative	37.8	98	120	NA	Yes	0	48.6	101000	DENV-1	Primary dengue	No	No	NA	Skin	82000	6	50.5	7	36.4864864864865
2063	13	Male	40	3	Yes	No	Positive	39	100	90	No	Yes	0	40.4	150000	DENV-2	Secondary dengue	Yes	No	NA	No	56000	6	45	6	12.5
2066	7	Male	20	2	Yes	No	Negative	39	100	90	No	No	0	33.7	68900	DENV-2	Secondary dengue	Yes	Yes	4	No	45100	4	49.8	4	34.5945945945946
2067	9	Male	21	4	Yes	Yes	Negative	39.5	100	90	No	No	0	44.2	149000	DENV-3	Possible primary	No	No	NA	No	112000	6	44.2	4	17.8666666666667
2068	10	Female	42	3	Yes	No	Positive	38	100	100	No	No	0	NA	NA	DENV-1	Possible primary	No	No	NA	No	104000	7	39.5	6	6.75675675675676
2070	12	Male	24	4	Yes	Yes	Positive	38.3	120	100	No	Yes	0	41.9	90000	DENV-2	Secondary dengue	No	No	NA	No	90000	4	47	5	17.5
2071	11	Female	41	2	Yes	No	Equivocal	39	120	110	No	No	0	37.1	111000	DENV-2	Possible primary	No	No	NA	Skin	114000	7	46.4	6	18.974358974359
2072	9	Male	25	2	Yes	No	Negative	39	80	90	No	Yes	0	41.6	164000	DENV-1	Secondary dengue	No	No	NA	No	158000	4	41.6	5	12.4324324324324
2073	14	Male	50	3	Yes	Yes	Negative	39	100	100	No	No	1	42	138000	DENV-1	Secondary dengue	No	No	NA	No	108000	5	46.1	5	8.47058823529412
2075	11	Male	31	4	Yes	No	Negative	38.5	100	90	No	Yes	0	45.8	36700	DENV-2	Secondary dengue	Yes	Yes	5	No	36700	4	53	5	32.5
2076	11	Female	31.5	4	Yes	Yes	Positive	38	100	90	No	No	0	42.3	108000	DENV-2	Secondary dengue	No	No	NA	Skin	60000	6	45.8	6	18.961038961039
2080	10	Male	29	3	Yes	Yes	Equivocal	38.5	100	90	No	Yes	1.5	39	136000	DENV-1	Secondary dengue	No	No	NA	No	136000	3	40	5	8.10810810810811
2081	11	Female	34	4	No	Yes	Equivocal	39	120	90	No	No	0	41.9	126000	DENV-2	Secondary dengue	No	No	NA	Mucose	89000	7	48.4	6	27.3684210526316
2082	9	Female	30	2	No	No	Negative	40	120	100	Yes	No	0	33	169000	DENV-1	Possible primary	Yes	No	NA	Skin	48000	5	61	5	108.191126279863
2083	7	Female	24.5	4	Yes	No	Positive	39	100	110	No	Yes	2	39.4	88000	DENV-1	Secondary dengue	No	No	NA	No	72000	3	44	5	24.2937853107345
2085	14	Male	54	3	No	No	Negative	38.7	120	100	No	No	0	44	206000	DENV-1	Unclassifiable	No	No	NA	No	102000	7	48.7	5	21.75
2086	14	Male	59	4	No	No	Equivocal	39	120	90	No	No	0	39.4	154000	DENV-1	Unclassifiable	No	No	NA	Skin	80000	7	46.6	3	16.5
2087	12	Female	22	3	Yes	No	Positive	38	100	90	No	No	0	39.7	207000	DENV-2	Unclassifiable	No	No	NA	No	115000	6	45.6	7	12.5925925925926
2088	13	Male	39	2	Yes	Yes	Positive	40	100	100	No	No	0	47.9	129000	DENV-2	Unclassifiable	No	No	NA	Skin	62000	5	46.4	5	31.8181818181818
2090	5	Male	20	3	Yes	No	Positive	39.5	120	90	No	No	0	39.1	135000	DENV-1	Unclassifiable	No	No	NA	Skin	99000	6	42.4	8	22.5433526011561
2091	12	Male	65	4	Yes	No	Equivocal	39	110	100	No	No	0	47.2	158000	DENV-1	Unclassifiable	No	No	NA	Skin	96000	5	47.2	4	18
2092	7	Male	20	3	No	No	Negative	38	100	100	No	No	0	38.4	235000	DENV-1	Unclassifiable	No	No	NA	No	163000	8	40.4	6	9.18918918918919
2093	10	Male	38	2	No	No	Equivocal	39	88	110	No	No	0	NA	NA	DENV-2	Unclassifiable	No	No	NA	No	240000	5	40.5	5	9.45945945945946
2094	13	Male	40	4	No	Yes	Negative	38	120	90	No	No	0	41.9	95000	DENV-2	Unclassifiable	No	No	NA	No	80000	5	47.3	6	15.3658536585366
2095	12	Male	34	2	Yes	No	Negative	39	100	90	No	No	0	41.7	134000	DENV-1	Secondary dengue	No	No	NA	No	91800	4	41.9	6	4.75
2096	13	Male	58	4	No	Yes	Equivocal	39	120	100	No	No	1	43.5	158000	DENV-1	Secondary dengue	No	No	NA	No	89000	7	47.3	6	18.25
2097	13	Female	38	4	No	No	Equivocal	39.2	120	100	No	No	1	37.5	116000	DENV-1	Secondary dengue	No	No	NA	No	81000	7	47	7	22.0779220779221
2098	11	Male	31	3	No	Yes	Equivocal	39	120	100	No	No	0	38	140000	DENV-1	Secondary dengue	Yes	Yes	5	Mucose	41400	5	50	6	25
2099	6	Male	19.5	3	Yes	No	Negative	39.2	120	90	No	No	0	33.7	271000	DENV-1	Unclassifiable	No	No	NA	Skin	84000	5	61	5	78.8856304985337
2100	13	Male	44	3	Yes	Yes	Equivocal	38	100	90	No	No	0	41.3	126000	DENV-1	NA	No	No	NA	Skin	79000	5	52	7	41.304347826087
2101	6	Male	19	3	Yes	Yes	Negative	39	140	100	No	No	0	42.3	210000	DENV-1	Possible primary	No	No	NA	No	184000	5	42.3	3	35.1437699680511
2102	9	Female	25	4	No	Yes	Equivocal	38.5	100	90	No	No	0	38.6	128000	DENV-1	Unclassifiable	No	No	NA	Mucose	122000	5	39.5	6	1.54241645244216
2103	11	Male	44.5	3	No	No	Equivocal	39.5	120	110	No	No	0	38	160000	DENV-1	Unclassifiable	No	No	NA	No	125000	7	40.8	6	15.5807365439093
2104	9	Female	36	3	Yes	Yes	Negative	39	110	120	Yes	No	0	36	243000	DENV-1	Unclassifiable	No	No	NA	No	151000	6	41.1	7	11.0810810810811
2105	7	Male	25	4	No	Yes	Negative	39.2	120	90	No	No	0	38.7	295000	DENV-1	Secondary dengue	Yes	Yes	7	Skin	71900	7	46.8	7	26.4864864864865
2106	14	Male	40	4	No	No	Equivocal	39.5	110	110	No	No	0	44	225000	DENV-1	Secondary dengue	No	No	NA	No	171000	6	44.5	5	34.8484848484849
2107	9	Female	29	3	Yes	No	Equivocal	39	120	90	No	No	0	42.2	136000	DENV-1	Unclassifiable	No	No	NA	No	112000	6	42.3	5	18.4873949579832
2111	14	Male	64	3	No	No	Equivocal	38.5	100	100	No	No	0	36	129000	DENV-1	Possible primary	No	No	NA	No	55000	6	47	8	17.5
2112	8	Male	20	3	Yes	No	Negative	39	120	90	No	No	0	36.3	127000	DENV-1	Secondary dengue	No	No	NA	No	124000	4	44.6	6	23.8888888888889
2113	14	Male	34	2	Yes	No	Positive	38.8	100	90	No	No	0	38.2	176000	DENV-1	Primary dengue	No	No	NA	No	140000	7	43	4	7.5
2114	8	Male	20	4	Yes	No	Equivocal	38	120	90	No	No	0	40	76000	DENV-1	Secondary dengue	No	No	NA	No	76000	4	44	5	18.9189189189189
2115	14	Male	30	4	Yes	No	Positive	38	100	90	No	No	0	50.3	136000	DENV-1	Secondary dengue	No	No	NA	No	65200	6	50.3	4	25.75
2116	13	Male	34	4	Yes	No	Positive	38	100	90	No	No	0	42.9	83000	DENV-3	Secondary dengue	No	No	NA	No	83000	4	52.5	5	34.961439588689
2117	9	Male	35	2	Yes	No	Positive	39	100	90	No	No	0	32.5	341000	DENV-3	Secondary dengue	No	No	NA	No	123000	5	38.3	3	3.51351351351351
2118	6	Male	18	2	No	Yes	Equivocal	39	130	90	No	No	0	34.5	210000	DENV-1	Secondary dengue	No	No	NA	No	48000	7	46.3	6	25.1351351351351
2119	9	Male	19	2	Yes	No	Positive	39	100	90	No	No	0	38.8	207000	DENV-1	Possible primary	No	No	NA	Skin	80000	7	42.5	4	14.8648648648649
2120	7	Female	29	4	No	No	Equivocal	39	120	100	No	No	0	39.3	98000	DENV-1	Secondary dengue	No	No	NA	No	52700	7	41.5	6	12.1621621621622
2123	10	Male	30	3	No	No	Equivocal	39	120	90	No	No	0	33.9	317000	Negative	Secondary dengue	No	No	NA	No	317000	3	35.7	8	5.30973451327435
2124	8	Male	18	3	Yes	No	Equivocal	39.5	120	100	No	No	0	32.2	318000	DENV-1	Secondary dengue	No	No	NA	No	110000	6	35.5	6	-4.05405405405405
2125	12	Male	85	2	Yes	No	Equivocal	39	140	100	No	No	0	42.6	197000	DENV-3	Possible primary	No	No	NA	Skin	122000	5	47.8	6	19.5
2126	12	Female	40	3	Yes	Yes	Positive	38	100	100	No	Yes	0	38.5	125000	DENV-1	Unclassifiable	No	No	NA	No	58700	6	44.5	7	23.6111111111111
2127	8	Female	22	4	No	No	Equivocal	38.3	100	90	No	No	0	35.7	197000	Negative	Secondary dengue	No	No	NA	No	197000	4	41.7	6	-7.33333333333333
2128	6	Male	22	2	No	No	Equivocal	39.5	120	90	No	Yes	0	36.4	214000	DENV-1	Secondary dengue	No	No	NA	No	89000	6	38.2	5	3.24324324324325
2130	8	Male	19	4	No	No	Equivocal	39	120	100	Yes	No	0	35.6	99900	Negative	Secondary dengue	No	No	NA	No	40000	6	40	6	17.6470588235294
2131	13	Male	42	3	Yes	Yes	Positive	38.8	100	90	No	Yes	0	35.6	154000	DENV-1	Unclassifiable	No	No	NA	Skin	86000	7	46.7	7	30.08356545961
2132	10	Female	31	3	Yes	No	Positive	40	100	100	Yes	No	0	38.7	148000	DENV-1	Secondary dengue	No	No	NA	No	84000	5	42.3	4	6.28140703517588
2133	11	Male	27	3	No	Yes	Equivocal	38.5	120	90	No	Yes	0	39	109000	DENV-1	Secondary dengue	Yes	Yes	5	No	28600	6	49	5	22.5
2134	13	Female	33	4	No	Yes	Equivocal	39	120	90	No	No	0	41.9	116000	DENV-1	Secondary dengue	No	No	NA	Skin	98200	6	41.9	4	8.83116883116883
2135	13	Male	59	3	Yes	No	Negative	40	100	110	No	No	0	39.3	115000	DENV-3	Secondary dengue	No	No	NA	No	63000	4	44	6	10
2136	13	Male	42	4	No	No	Equivocal	39	110	90	No	No	0	44.3	132000	DENV-1	Possible primary	No	No	NA	No	NA	NA	NA	NA	NA
2137	11	Female	32	3	Yes	No	Positive	39.5	100	90	No	No	0	47.5	38000	DENV-1	Secondary dengue	No	No	NA	No	38000	3	47.5	3	23.3766233766234
2138	11	Male	27	3	Yes	Yes	Negative	40	100	90	No	Yes	1	43	128000	DENV-1	Secondary dengue	Yes	Yes	4	Skin	16000	5	45.6	5	14
2140	12	Female	30	3	Yes	Yes	Equivocal	38	80	95	No	Yes	0	40	68000	Negative	Secondary dengue	No	No	NA	No	45100	4	41.1	4	6.75324675324676
2141	11	Female	30	4	Yes	No	Positive	38	100	100	No	No	0	39.9	59000	Negative	Secondary dengue	No	No	NA	Skin	55000	5	39.9	4	3.63636363636363
2142	10	Female	25	4	No	No	Equivocal	38.5	120	100	No	No	0	37.7	136000	DENV-3	Secondary dengue	No	No	NA	No	106000	6	40.8	5	10.2702702702703
2143	13	Male	40	2	No	No	Equivocal	40.5	120	90	No	Yes	2	39.7	133000	DENV-1	Secondary dengue	Yes	Yes	4	Skin	22600	5	47.8	5	19.5
2144	14	Male	36.5	2	Yes	No	Equivocal	40	100	110	No	No	0	41.7	131000	DENV-1	Secondary dengue	No	No	NA	No	32200	6	49.5	5	23.75
2147	14	Male	54	3	No	No	Equivocal	38.5	100	90	No	No	0	36.2	123000	DENV-3	Unclassifiable	No	No	NA	No	59900	7	46.8	8	17
2148	13	Male	35	4	Yes	Yes	Equivocal	37.5	90	90	No	Yes	0	48.6	68000	DENV-2	Secondary dengue	No	No	NA	No	32900	3	48.6	4	21.5
2149	10	Female	35	4	Yes	No	Equivocal	39	80	120	No	No	0	37.7	69100	DENV-1	Secondary dengue	No	No	NA	No	49900	6	41.5	6	12.1621621621622
2150	7	Female	22	4	Yes	Yes	Positive	38.5	100	90	No	No	0	43.6	99500	DENV-1	Unclassifiable	No	No	NA	No	62200	5	47.3	7	27.8378378378378
2151	13	Female	50	2	Yes	No	Positive	39.5	100	90	No	No	0	41.6	167000	DENV-1	Secondary dengue	No	No	NA	No	66000	5	52.1	6	35.3246753246753
2152	13	Female	41	4	Yes	No	Positive	38.5	100	90	No	No	0	42.6	186000	DENV-2	Secondary dengue	No	No	NA	No	134000	6	46	5	19.4805194805195
2154	10	Male	41	4	No	Yes	Equivocal	39	120	90	Yes	Yes	1	42	139000	DENV-1	Possible primary	No	No	NA	No	96000	6	42	4	13.5135135135135
2155	14	Male	39	4	No	No	Equivocal	38	100	90	No	Yes	0	41.4	193000	Negative	Secondary dengue	No	No	NA	No	193000	4	41.4	4	6.15384615384615
2156	9	Female	23	4	No	No	Equivocal	37	100	90	No	No	0	41.6	93600	DENV-3	Secondary dengue	No	No	NA	No	41000	6	48	5	29.7297297297297
2158	7	Female	27	4	Yes	Yes	Positive	39.4	100	90	No	No	0	40.6	107000	DENV-2	Secondary dengue	No	No	NA	No	107000	4	45	7	17.8010471204188
2159	11	Male	30	4	Yes	Yes	Negative	38.5	100	100	No	No	0	38	113000	DENV-1	Secondary dengue	No	No	NA	No	112000	5	38	4	2.98102981029811
2160	8	Male	30	3	No	Yes	Equivocal	39.5	120	90	Yes	No	0	39.7	195000	DENV-1	Secondary dengue	No	No	NA	No	111000	5	39.7	3	-15.3518123667377
2161	7	Male	21	3	Yes	No	Positive	40	100	90	No	Yes	1	36	189000	DENV-1	Secondary dengue	No	No	NA	Skin	67600	7	39.5	5	6.75675675675676
2162	14	Male	40	3	Yes	No	Positive	40.5	120	90	No	No	0	40	105000	DENV-2	Secondary dengue	No	No	NA	Skin	28000	5	49	6	18.3574879227053
2163	11	Male	43	3	Yes	No	Negative	39	100	100	No	No	0	48.6	119000	Negative	Secondary dengue	No	No	NA	Mucose	119000	3	48.6	3	15.7142857142857
2164	14	Male	59	3	Yes	No	Negative	37	100	100	No	No	0	38.5	218000	DENV-2	Secondary dengue	No	No	NA	No	218000	3	42	4	5
2167	6	Female	19.5	3	No	Yes	Positive	39.5	120	100	No	No	1	40.6	103000	DENV-1	Secondary dengue	No	No	NA	No	103000	3	51	4	14.0939597315436
2173	14	Female	29.5	3	No	No	Negative	39	100	90	No	No	0	38	185000	DENV-1	Unclassifiable	No	No	NA	Skin	53000	7	38.4	8	-0.259740259740263
2174	7	Female	18	4	Yes	No	Negative	41	130	90	No	Yes	1	33	80900	DENV-2	Secondary dengue	No	No	NA	No	80900	4	37	5	-3.8961038961039
2175	12	Male	33	4	Yes	No	Positive	39	120	90	No	No	0	39	59800	DENV-1	Unclassifiable	No	No	NA	No	59800	4	45.5	7	13.75
2176	12	Male	38	4	Yes	No	Negative	38.5	100	100	No	Yes	0	44	171000	DENV-1	Secondary dengue	No	No	NA	Skin	119000	5	52	7	30
2178	12	Male	37	3	Yes	No	Equivocal	38	100	100	No	No	0	45.7	171000	Negative	Secondary dengue	No	No	NA	No	167000	4	45.7	3	21.2201591511936
2179	14	Male	37	3	Yes	No	Positive	40	100	90	No	No	3	48.5	165000	DENV-2	Secondary dengue	Yes	Yes	4	Skin	35800	5	54.3	4	35.75
2180	14	Male	52	4	Yes	No	Equivocal	40	120	100	No	No	0	48.4	128000	Negative	Secondary dengue	No	No	NA	Skin	46900	5	48.4	4	21
2182	12	Female	36	3	Yes	No	Negative	38.3	100	100	No	Yes	0	40	157000	DENV-2	Secondary dengue	No	No	NA	Skin	118000	6	42.1	6	-0.472813238770675
2184	7	Female	31	3	Yes	Yes	Negative	39.5	100	100	No	No	0	37	288000	DENV-3	Unclassifiable	No	No	NA	No	173000	7	38	7	1.87667560321717
2185	6	Male	21	3	No	No	Equivocal	38.5	120	90	No	No	0	39	96000	DENV-2	Secondary dengue	No	No	NA	No	61000	5	41.8	6	12.972972972973
2186	10	Male	29	3	Yes	Yes	Negative	38	100	100	No	No	0	43.8	63700	DENV-1	Secondary dengue	No	No	NA	No	63700	3	43.8	3	18.3783783783784
2188	7	Male	21	4	Yes	Yes	Positive	39	100	100	No	Yes	2	53.6	112000	Negative	Secondary dengue	No	No	NA	No	100000	5	53.6	4	44.8648648648649
2189	8	Male	22	3	Yes	Yes	Negative	39	100	90	No	Yes	0	39.9	125000	DENV-2	Unclassifiable	No	No	NA	Mucose	97000	5	40.2	5	15.5172413793104
2190	13	Male	33	3	Yes	Yes	Negative	39	100	90	No	Yes	0	41.2	316000	DENV-1	Primary dengue	No	No	NA	Skin	224000	7	41.5	7	5.06329113924051
2191	11	Female	27	4	No	No	Positive	38.4	110	90	Yes	Yes	0	40.3	159000	DENV-3	Secondary dengue	No	No	NA	No	159000	4	41.3	6	6.16966580976863
2193	12	Male	52	4	Yes	No	Negative	39	120	110	Yes	No	0	43	146000	DENV-1	Unclassifiable	No	No	NA	Skin	88000	5	46	5	15
2195	12	Female	40	3	Yes	No	Negative	38.4	100	110	No	No	0	33.7	139000	DENV-1	Possible primary	No	No	NA	Skin	78000	4	41.1	4	8.15789473684211
2196	10	Male	28	3	Yes	Yes	Negative	39	100	90	Yes	Yes	1	41	59000	DENV-1	Secondary dengue	No	No	NA	No	59000	3	43.3	4	17.027027027027
2197	5	Female	18	4	Yes	Yes	Positive	40	100	90	No	Yes	3	35.5	130000	Negative	Secondary dengue	No	No	NA	No	98000	8	54.4	8	26.2180974477958
2199	12	Male	25	3	Yes	Yes	Positive	38.5	100	100	No	Yes	0	40.6	69500	DENV-2	Secondary dengue	No	No	NA	No	69500	3	40.6	3	1.5
2200	12	Female	27	4	Yes	Yes	Equivocal	38	110	90	No	No	0	42.1	129000	DENV-1	Secondary dengue	No	No	NA	Skin	71900	6	42.9	6	-10.062893081761
2201	13	Male	27	4	No	No	Negative	39	120	110	No	No	0	41.8	328000	DENV-2	Secondary dengue	No	No	NA	No	182000	6	41.8	4	4.49999999999999
2202	9	Male	30	3	Yes	No	Negative	39	100	100	Yes	No	0	57	122000	DENV-3	Possible primary	No	No	NA	No	96000	6	57	3	62.3931623931624
2203	8	Female	23.5	3	Yes	Yes	Positive	39	100	100	No	No	0	NA	NA	DENV-1	Unclassifiable	No	No	NA	No	51400	7	51.1	7	38.1081081081081
2204	10	Male	51	3	Yes	Yes	Equivocal	39	100	120	No	No	0	41	206000	DENV-1	Unclassifiable	No	No	NA	No	148000	7	45.5	8	22.972972972973
2206	14	Female	47	3	Yes	Yes	Equivocal	40	100	100	No	No	0	52	76000	DENV-1	Secondary dengue	No	No	NA	Skin	76000	3	52	3	35.0649350649351
2209	7	Male	21	3	Yes	No	Negative	38	100	90	No	No	0	39	65000	DENV-1	Secondary dengue	No	No	NA	No	65000	3	48	4	58.4158415841584
2210	8	Male	31	2	Yes	No	Positive	40	120	90	No	No	0	35.7	204000	DENV-1	Possible primary	No	No	NA	No	57800	6	45.4	8	25.068870523416
2211	6	Male	25	2	Yes	Yes	Positive	40	140	100	No	Yes	0.5	41.7	242000	DENV-2	Unclassifiable	No	No	NA	Skin	51600	5	43.9	4	18.6486486486486
2212	12	Female	40	3	No	No	Positive	39	100	100	No	No	0	45	242000	DENV-2	Secondary dengue	No	No	NA	Skin	90000	8	57	8	48.0519480519481
2213	8	Male	20	3	Yes	No	Negative	38	90	90	No	Yes	0	47.2	113000	DENV-1	Secondary dengue	No	No	NA	No	112000	5	47.7	5	8.65603644646926
2214	6	Male	27.5	3	Yes	Yes	Negative	38	90	90	No	No	0	43.7	98000	DENV-1	Secondary dengue	No	No	NA	No	46700	5	48.9	4	32.1621621621622
2216	12	Male	35	3	Yes	Yes	Negative	38	100	110	No	No	0	38.4	177000	DENV-3	Unclassifiable	No	No	NA	No	61700	4	43	7	7.5
2217	10	Male	18	3	Yes	No	Negative	38.5	100	90	No	No	0	34.9	140000	DENV-1	Secondary dengue	No	No	NA	No	60000	7	42.9	6	10.5670103092784
2218	11	Male	28	4	Yes	No	Negative	38.5	100	100	No	No	0	44.1	97000	Negative	Secondary dengue	No	No	NA	Skin	51000	6	52	6	46.0674157303371
2219	6	Female	20	3	Yes	Yes	Equivocal	40	120	100	No	No	0	41.9	194000	DENV-1	Secondary dengue	Yes	Yes	5	Skin	53000	5	51	5	51.3353115727003
2220	11	Male	44	4	No	No	Equivocal	39	128	100	No	No	0	30	150000	DENV-1	Unclassifiable	Yes	No	NA	Skin	83400	5	43.8	5	9.49999999999999
2221	13	Male	48	3	Yes	No	Negative	39.5	100	100	No	No	0	54.6	81300	DENV-1	Secondary dengue	No	No	NA	Skin	31000	4	55	4	20.8791208791209
2222	13	Female	41	3	Yes	Yes	Negative	38.7	100	90	No	No	0	39.8	67300	DENV-1	Secondary dengue	No	No	NA	No	67300	3	45.4	6	17.9220779220779
2223	11	Male	30	4	No	Yes	Equivocal	39	100	90	No	No	0	43	125000	DENV-3	Secondary dengue	Yes	No	NA	Skin	43900	5	49	5	22.5
2224	12	Female	37	4	No	No	Equivocal	38.3	100	100	No	Yes	0	40.1	156000	DENV-2	Secondary dengue	No	No	NA	No	156000	4	43.7	8	5.30120481927711
2225	12	Male	69	3	No	No	Equivocal	39	100	100	No	No	0	43.5	170000	DENV-1	Secondary dengue	No	No	NA	Skin	64500	6	49	8	22.5
2226	12	Male	42	2	Yes	Yes	Negative	38.7	100	100	No	No	0	39.5	203000	DENV-1	Secondary dengue	No	No	NA	Skin	132000	6	45	6	12.5
2228	6	Female	17	3	Yes	Yes	Negative	39	110	90	No	No	1	38	178000	DENV-2	Secondary dengue	No	No	NA	No	78000	7	45	6	31.1953352769679
2229	12	Female	32	2	Yes	Yes	Equivocal	38.5	100	90	No	No	0	48.3	132000	DENV-2	Secondary dengue	No	No	NA	Skin	171000	6	43.5	4	25
2230	12	Female	30	2	Yes	No	Equivocal	39.5	120	90	No	No	0	64	73700	DENV-2	Secondary dengue	No	No	NA	Skin	49000	6	48	6	21.5189873417722
2231	14	Male	44	3	Yes	Yes	Equivocal	38.5	95	100	No	No	0	45.5	40000	DENV-3	Secondary dengue	No	No	NA	No	40000	3	46	7	15
2232	12	Male	63	4	Yes	Yes	Equivocal	39.5	108	130	No	No	0	42.2	118000	Negative	Secondary dengue	Yes	No	NA	Skin	51600	5	58	6	45
2235	11	Male	24	3	Yes	No	Negative	40	100	90	No	No	0	45.4	226000	DENV-1	Unclassifiable	No	No	NA	No	99000	8	47	8	23.6842105263158
2236	11	Male	22	3	Yes	Yes	Negative	40	100	90	No	No	0	43.2	274000	DENV-1	Unclassifiable	No	No	NA	No	193000	8	43.5	5	-4.3956043956044
2237	12	Male	35	3	No	Yes	Equivocal	39.5	120	90	No	No	0	40.5	218000	DENV-1	Secondary dengue	No	No	NA	No	124000	6	42.3	5	5.74999999999999
2238	14	Male	60	4	No	No	Equivocal	38.3	110	100	No	Yes	0	43.2	131000	Negative	Secondary dengue	No	No	NA	No	90000	5	48.9	6	22.25
2239	14	Male	20	3	No	No	Equivocal	38.3	100	90	No	No	0	43.4	206000	DENV-1	Secondary dengue	No	No	NA	No	141000	4	43.4	3	8.5
2240	14	Male	62	3	No	No	Equivocal	38.5	100	120	No	No	0	38.7	180000	DENV-2	Secondary dengue	No	No	NA	No	172000	7	53.4	6	33.5
2241	10	Male	25	4	No	No	Equivocal	38	100	90	No	No	0	37.6	147000	DENV-1	Unclassifiable	No	No	NA	No	116000	7	47.1	8	27.2972972972973
2243	11	Female	42	4	Yes	No	Equivocal	40	100	100	No	No	0	41.9	64900	DENV-1	Secondary dengue	Yes	Yes	5	Other	64900	4	52	5	35.0649350649351
2244	7	Male	20	4	Yes	No	Equivocal	39	100	100	No	No	0	39.9	184000	Negative	Secondary dengue	No	No	NA	Skin	76200	6	42.9	6	19.1666666666667
2246	11	Male	40	4	Yes	Yes	Positive	38	100	90	No	Yes	0	39.5	205000	DENV-2	Secondary dengue	No	No	NA	No	181000	7	42.3	6	1.92771084337349
2247	13	Female	38	3	Yes	Yes	Positive	38	100	90	No	Yes	0	38	99000	DENV-2	Secondary dengue	No	No	NA	No	99000	3	41.1	4	-8.66666666666666
2248	9	Male	25	3	Yes	Yes	Negative	38.5	100	90	No	No	0	41	136000	DENV-1	Secondary dengue	No	No	NA	No	131000	5	48.6	6	31.3513513513514
2249	10	Male	32	3	Yes	No	Negative	40	100	90	No	No	0	45.5	189000	DENV-1	Unclassifiable	No	No	NA	Skin	90700	6	47.4	6	28.1081081081081
2250	11	Male	60	2	Yes	Yes	Equivocal	39.5	120	90	No	No	0	37.1	168000	DENV-1	NA	No	No	NA	Skin	96000	5	42.8	5	-0.696055684454766
2253	11	Female	44	2	Yes	Yes	Negative	39.5	100	90	No	No	0	41.8	235000	Negative	Secondary dengue	No	No	NA	No	216000	4	43	4	11.6883116883117
2255	14	Female	40	4	No	No	Equivocal	39	110	90	Yes	No	0	42.9	84800	DENV-1	Secondary dengue	No	No	NA	No	84400	5	50	6	10.8647450110865
2256	12	Female	35	3	No	No	Negative	40	120	90	No	No	0	35.7	116000	DENV-1	Secondary dengue	No	No	NA	No	116000	3	39	5	11.4285714285714
2257	14	Male	70	4	Yes	No	Positive	39.5	100	100	No	No	0	45.7	153000	DENV-1	Unclassifiable	No	No	NA	Skin	84000	5	48.3	8	20.75
2258	12	Male	45	3	Yes	No	Equivocal	39	100	100	No	No	0	44.1	240000	DENV-1	Possible primary	No	No	NA	Skin	128000	4	48.3	5	3.87096774193548
2259	7	Male	36.5	3	Yes	No	Equivocal	39	100	90	No	Yes	0	39	256000	DENV-1	Secondary dengue	No	No	NA	No	234000	6	39.5	4	6.75675675675676
2260	9	Male	29	2	Yes	Yes	Positive	39.4	100	90	No	Yes	0	NA	NA	DENV-2	Secondary dengue	No	No	NA	No	179000	3	38.4	6	3.78378378378378
2261	9	Female	26	3	Yes	No	Negative	38.3	100	90	No	No	0	38.5	176000	DENV-1	Secondary dengue	No	No	NA	Skin	172000	7	51.6	7	14.6666666666667
2262	9	Male	27	3	No	No	Equivocal	39	120	90	No	No	0	46.2	246000	DENV-2	Unclassifiable	No	No	NA	Mucose	114000	7	56.3	7	44.3589743589744
2263	10	Male	29.5	3	No	No	Equivocal	39.5	120	90	No	No	0	34	226000	Negative	Secondary dengue	No	No	NA	No	175000	5	49.3	5	36.9444444444444
2264	10	Female	20	4	No	No	Negative	39	100	90	No	No	0	37.1	277000	DENV-1	Secondary dengue	No	No	NA	No	237000	6	41.1	6	22.6865671641791
2265	10	Male	45	4	Yes	No	Equivocal	39	100	100	No	No	0	40.8	177000	DENV-1	Secondary dengue	Yes	No	NA	Skin	57000	7	51.2	5	38.3783783783784
2266	13	Male	30	4	Yes	Yes	Equivocal	38.5	100	90	No	Yes	0	38	148000	DENV-1	Unclassifiable	No	No	NA	No	148000	4	48.9	6	35.8333333333333
2267	10	Male	29.5	3	Yes	No	Positive	40	100	100	No	Yes	0	40	255000	DENV-2	Unclassifiable	No	No	NA	No	244000	7	47.8	6	22.5641025641026
2268	12	Male	41	4	Yes	Yes	Equivocal	39.5	100	100	No	Yes	0	43.5	89200	Negative	Secondary dengue	No	No	NA	No	89200	4	51.4	5	28.5
2270	10	Male	27.5	3	Yes	Yes	Positive	39	100	100	No	Yes	0	32.4	397000	Negative	Unclassifiable	No	No	NA	No	379000	4	35.1	7	-5.13513513513513
2271	10	Male	24	3	Yes	Yes	Negative	39	100	100	No	Yes	0	40.4	78100	Negative	Secondary dengue	No	No	NA	Skin	78100	3	43	7	16.2162162162162
2272	13	Male	45	3	Yes	Yes	Positive	40.5	100	100	No	No	0	47.2	99000	Negative	Secondary dengue	No	No	NA	Skin	62000	6	53.3	5	33.25
2273	12	Female	33	4	Yes	No	Negative	40	100	100	No	No	0	41.5	130000	Negative	Secondary dengue	No	No	NA	No	76000	7	46.5	5	20.7792207792208
2275	11	Male	45	2	Yes	Yes	Negative	40	120	100	No	No	0	36.3	129000	DENV-2	Secondary dengue	No	No	NA	No	116000	6	41.4	4	3.5
2276	13	Female	28	3	No	Yes	Positive	39	120	90	Yes	Yes	0.5	45.1	214000	DENV-1	Secondary dengue	No	No	NA	No	68500	6	45.1	3	17.1428571428571
2277	8	Male	22	4	Yes	Yes	Positive	40	120	100	No	No	0	46.9	232000	DENV-1	Secondary dengue	Yes	No	NA	Skin	50400	7	46.9	4	26.7567567567568
2278	8	Female	30	4	Yes	No	Negative	40	100	90	No	No	0	39.9	184000	DENV-1	Secondary dengue	No	No	NA	No	84000	6	45	6	25
2281	12	Male	51.5	3	Yes	No	Negative	39.3	100	100	No	No	0	40.2	150000	DENV-2	Secondary dengue	No	No	NA	No	72100	6	43.9	6	17.0666666666667
2282	7	Male	16	3	Yes	No	Negative	38.5	120	90	No	No	0	37.6	146000	DENV-2	Secondary dengue	No	No	NA	Skin	42000	6	42.5	5	14.8648648648649
2283	11	Female	30	2	Yes	No	Positive	38	100	90	No	No	0	37.6	297000	DENV-2	Secondary dengue	No	No	NA	Skin	118000	5	47.1	5	34.5714285714286
2286	12	Male	35	4	Yes	No	Negative	37	100	100	No	No	0	NA	NA	DENV-1	Secondary dengue	No	No	NA	No	106000	6	43.8	5	6.82926829268292
2287	13	Male	47.5	3	Yes	Yes	Positive	39.5	120	110	No	Yes	1	43.9	180000	DENV-1	Unclassifiable	No	No	NA	Skin	117000	6	47	5	3.2967032967033
2288	12	Male	35	4	Yes	No	Positive	38	100	110	No	Yes	0	40.3	172000	DENV-2	Secondary dengue	No	No	NA	No	146000	6	40.3	4	0.749999999999993
2289	10	Female	33	4	Yes	No	Negative	39.5	120	100	No	No	0	33.2	204000	DENV-1	Secondary dengue	No	No	NA	Skin	84000	6	43	6	13.1578947368421
2290	12	Female	43	4	Yes	No	Equivocal	38	110	90	No	No	0	44.3	174000	DENV-1	Possible primary	No	No	NA	No	146000	7	44.3	4	15.0649350649351
2291	14	Male	43.5	4	Yes	No	Negative	40.5	100	120	No	Yes	0	41.7	37800	DENV-2	Secondary dengue	No	No	NA	No	37800	4	55.5	6	38.75
2292	11	Male	47	4	Yes	No	Equivocal	38.5	90	100	No	No	0	44	145000	DENV-1	Secondary dengue	No	No	NA	No	139000	8	45	7	12.5
2293	11	Male	28	4	Yes	Yes	Positive	39	120	100	No	Yes	0	39	33800	DENV-1	Secondary dengue	No	No	NA	Skin	33800	4	46.6	6	16.5
2294	7	Female	22	4	Yes	Yes	Positive	38.5	100	90	No	No	0	38.7	122000	DENV-3	Unclassifiable	No	No	NA	Skin	84000	7	38.8	8	12.463768115942
2296	11	Male	40	2	Yes	Yes	Positive	38.5	100	90	No	No	0	39.2	244000	DENV-2	Secondary dengue	No	No	NA	Skin	137000	6	43	4	11.1111111111111
2297	6	Male	19	2	No	No	NA	39	120	90	No	Yes	2	36.1	251000	DENV-3	Possible primary	No	No	NA	No	192000	4	37.3	5	0.810810810810803
2298	13	Male	50	4	Yes	No	Negative	38.5	100	90	No	No	0	45.9	155000	DENV-1	Unclassifiable	No	No	NA	No	94000	7	46.3	7	15.75
2300	10	Female	20	3	No	Yes	Positive	38	100	90	No	Yes	1	36.9	114000	DENV-2	Secondary dengue	No	No	NA	No	50300	6	40.8	6	10.2702702702703
2301	8	Female	32	3	Yes	Yes	Positive	38.5	100	90	No	Yes	0	38.2	99800	DENV-3	Unclassifiable	No	No	NA	Skin	94000	8	39	7	14.7058823529412
2302	8	Female	25	4	Yes	No	Negative	38.3	100	90	No	No	0	36	120000	DENV-3	Secondary dengue	No	No	NA	No	66000	5	39.2	5	5.94594594594595
2303	14	Male	43	3	Yes	Yes	Negative	38	90	90	No	Yes	0	41.9	186000	DENV-1	Unclassifiable	No	No	NA	Skin	38000	6	56	5	30.2325581395349
2304	11	Female	30	3	Yes	Yes	Negative	38	100	80	Yes	No	0	40	73500	DENV-1	Unclassifiable	No	No	NA	No	73500	3	40	3	3.8961038961039
2305	13	Female	40	3	Yes	Yes	Equivocal	39	120	90	No	No	0	36.2	161000	DENV-2	Unclassifiable	No	No	NA	No	54000	7	41	8	13.5734072022161
2306	12	Female	39	3	Yes	Yes	Positive	38.5	120	100	No	Yes	0	36.6	184000	DENV-2	Unclassifiable	No	No	NA	No	44000	7	44.5	5	14.1025641025641
2307	12	Female	42	4	Yes	No	Equivocal	39	120	110	No	No	0	39	241000	DENV-2	Unclassifiable	No	No	NA	Skin	90000	7	42	7	9.09090909090909
2308	5	Male	18	4	Yes	No	Negative	39	100	90	No	No	0	40	175000	DENV-3	Unclassifiable	No	No	NA	No	74000	7	43	8	14.3617021276596
2309	8	Male	31	3	Yes	Yes	Positive	40	100	90	No	Yes	2	36.5	137000	DENV-2	Unclassifiable	No	No	NA	No	38000	6	43	7	9.6938775510204
2310	11	Female	45	3	No	Yes	Equivocal	39.5	120	100	No	No	0	37.4	177000	DENV-1	Possible primary	No	No	NA	No	98000	5	41.3	4	7.27272727272727
2311	6	Male	24	2	Yes	No	Negative	38.5	100	100	No	No	0	36.1	240000	DENV-3	Secondary dengue	No	No	NA	No	128000	7	36	4	-2.7027027027027
2313	11	Male	48	3	Yes	Yes	Negative	39	100	90	No	No	0	38	175000	DENV-1	Unclassifiable	No	No	NA	No	109000	7	41	5	2.5
2314	12	Female	28.5	4	Yes	No	Negative	38.2	90	100	No	No	0	37.5	388000	Negative	Secondary dengue	No	No	NA	No	221000	6	45	6	20.6434316353887
2317	12	Male	33.5	4	Yes	No	Equivocal	38	100	90	No	No	0	42.3	95400	DENV-1	Unclassifiable	No	No	NA	No	95400	4	42.3	4	5.74999999999999
2318	9	Male	47	4	Yes	No	Equivocal	38.5	120	90	No	No	0	38	150000	DENV-1	Possible primary	No	No	NA	No	118000	5	39	7	9.24369747899159
2319	8	Female	27	3	Yes	Yes	Equivocal	39.5	120	90	No	Yes	0	36.9	164000	DENV-2	Secondary dengue	No	No	NA	Skin	66000	5	52.2	5	41.0810810810811
2320	11	Male	33.5	4	Yes	Yes	Equivocal	38	100	90	No	No	0	43.8	135000	DENV-2	Secondary dengue	No	No	NA	No	52600	7	55	6	37.5
2322	10	Female	23	3	Yes	No	Negative	39	120	90	No	No	0	37.1	131000	DENV-1	Primary dengue	No	No	NA	No	110000	7	44.8	6	21.0810810810811
2323	12	Male	36	3	Yes	No	Negative	38	90	100	No	No	0	39.8	166000	DENV-1	Secondary dengue	No	No	NA	No	166000	3	41	5	-1.67865707434053
2324	12	Male	35	3	Yes	No	Equivocal	38	110	90	No	No	0	39	166000	DENV-2	Unclassifiable	No	No	NA	No	93000	7	41.3	6	-1.66666666666667
2325	7	Female	20	3	No	Yes	Positive	39	120	90	No	Yes	0	38	194000	DENV-2	Secondary dengue	No	No	NA	No	42000	7	42.8	5	8.35443037974683
2326	10	Male	40	3	Yes	No	Negative	39	120	100	No	Yes	0	39.4	229000	DENV-1	Unclassifiable	No	No	NA	Skin	36000	7	48.9	5	33.2425068119891
2327	12	Male	30	3	Yes	No	Negative	38.5	100	100	No	No	0	41	86100	DENV-3	Secondary dengue	No	No	NA	No	86100	3	41	3	22.3880597014925
2328	12	Male	55	2	Yes	No	Positive	39.5	100	100	No	No	0	35	196000	DENV-1	Secondary dengue	No	No	NA	Skin	69000	6	53	6	29.9019607843137
2329	11	Male	43	3	Yes	No	Negative	38	100	90	No	No	0	38.3	177000	Negative	Secondary dengue	No	No	NA	No	173000	5	42	7	5
2330	10	Male	29	3	Yes	Yes	Positive	40	120	100	No	No	0	35.6	153000	DENV-2	Unclassifiable	No	No	NA	Skin	24000	6	40	4	2.56410256410256
2331	14	Male	65	4	Yes	No	Positive	39	100	110	No	No	0	48.5	116000	DENV-1	Secondary dengue	No	No	NA	No	86000	6	50.4	5	11.2582781456954
2332	10	Male	33	3	Yes	No	Negative	38	110	90	No	No	0	35.3	251000	DENV-3	Possible primary	No	No	NA	No	171000	6	40	6	17.6470588235294
2333	13	Male	49	3	Yes	No	Positive	39	93	100	No	No	0	37.6	199000	DENV-1	Primary dengue	No	No	NA	No	150000	7	42	7	5
2334	11	Male	33	3	Yes	No	Negative	40	120	90	No	Yes	0	49.4	180000	DENV-1	Possible primary	Yes	Yes	7	No	61200	5	49.4	3	23.5
2335	10	Male	28	3	Yes	No	Negative	39	120	90	No	No	0	37.2	145000	DENV-1	Primary dengue	No	No	NA	No	122000	8	40.5	5	9.45945945945946
2336	13	Female	32	4	Yes	Yes	Positive	38	100	100	No	No	0	39.3	148000	DENV-2	Secondary dengue	No	No	NA	No	88300	6	43	5	11.6883116883117
2337	14	Male	60	3	Yes	No	Equivocal	39.3	120	90	No	No	0	47.1	200000	DENV-1	Primary dengue	No	No	NA	No	110000	5	52	8	23.8095238095238
2339	13	Male	52	4	Yes	No	Positive	40	100	100	No	No	0	37.5	126000	DENV-3	Unclassifiable	No	No	NA	Skin	100000	8	42.3	7	5.74999999999999
2340	8	Female	23	3	Yes	No	Negative	39	100	100	No	No	0	39	189000	DENV-1	Possible primary	No	No	NA	No	112000	7	39	3	2.63157894736842
2342	12	Female	35	4	Yes	No	Positive	38	90	100	No	No	0	38.8	180000	DENV-3	Secondary dengue	No	No	NA	No	172000	6	38.8	4	0.779220779220772
2343	11	Female	30	4	Yes	No	Negative	39	100	90	Yes	No	0	34	224000	DENV-1	Secondary dengue	No	No	NA	No	123000	7	52	5	117.573221757322
2344	12	Male	41	4	Yes	No	Positive	38.5	100	100	No	No	0	58	83000	DENV-1	Secondary dengue	No	No	NA	Skin	83000	4	58	4	45
2345	13	Male	37	3	Yes	No	Equivocal	38	100	90	No	No	0	39.9	133000	DENV-2	Secondary dengue	No	No	NA	No	111000	6	43	6	7.5
2346	9	Male	20	3	Yes	Yes	Equivocal	38.5	100	100	No	No	0	38	247000	DENV-1	Secondary dengue	No	No	NA	Skin	38600	4	39	8	13.0434782608696
2347	10	Female	34	4	No	Yes	Negative	38	120	100	No	Yes	0	36.4	187000	DENV-3	Secondary dengue	No	No	NA	No	150000	6	53	6	43.2432432432432
2348	11	Female	30	3	Yes	Yes	Negative	39.5	120	110	No	No	0	34.3	139000	DENV-1	Secondary dengue	No	No	NA	No	65000	6	52	6	42.4657534246575
2349	10	Female	27.5	4	Yes	Yes	Equivocal	38.8	100	90	No	Yes	0	37	169000	DENV-2	Unclassifiable	No	No	NA	Skin	54000	7	48	5	35.2112676056338
2350	13	Male	38	3	Yes	No	Positive	40	100	90	No	No	0	43.7	104000	DENV-2	Secondary dengue	No	No	NA	Skin	70000	7	43.7	3	15.3034300791557
2351	7	Male	16.5	3	Yes	Yes	Negative	38.5	100	90	No	No	0	36	193000	DENV-2	Secondary dengue	No	No	NA	Skin	48000	5	39.5	4	10.6442577030812
2352	12	Female	70	4	Yes	Yes	Positive	40	110	100	No	No	0	42	156000	DENV-3	Unclassifiable	No	No	NA	No	101000	6	42	4	9.09090909090909
2353	9	Male	27	3	Yes	Yes	Equivocal	39	100	90	No	No	0	40.4	271000	DENV-2	Secondary dengue	No	No	NA	No	204000	5	40.4	3	-1.46341463414634
2354	12	Male	45	2	Yes	Yes	Negative	39	100	100	No	No	0	35.6	153000	DENV-1	Secondary dengue	No	No	NA	No	120000	5	40.6	4	8.26666666666667
2355	9	Female	33	4	Yes	Yes	Positive	39	100	90	No	No	0	39.9	61600	DENV-2	Secondary dengue	No	No	NA	Skin	61600	4	44	7	6.02409638554217
2356	12	Female	35	4	Yes	Yes	Positive	39	100	90	No	Yes	0	38.2	120000	Negative	Secondary dengue	No	No	NA	Skin	86000	6	51	7	32.4675324675325
2357	14	Male	86	4	Yes	Yes	Equivocal	39.5	104	120	No	No	0	44	208000	DENV-2	Primary dengue	No	No	NA	No	165000	6	49	6	22.5
2358	7	Male	30	4	Yes	Yes	Positive	39.5	120	90	No	No	0	32.6	257000	DENV-3	Unclassifiable	No	No	NA	No	46000	8	38	5	1.33333333333333
2360	10	Male	21	3	Yes	Yes	Negative	38	100	90	No	No	0	38	268000	DENV-1	Unclassifiable	No	No	NA	No	166000	7	41.5	6	13.6986301369863
2361	13	Female	44	4	Yes	No	Positive	39	100	100	No	No	0	35.7	120000	DENV-3	Secondary dengue	No	No	NA	Skin	71000	6	38	7	-1.2987012987013
2362	12	Female	24	4	Yes	No	Negative	38.2	100	90	No	No	0	38.3	116000	DENV-1	Unclassifiable	No	No	NA	No	116000	4	39	5	1.2987012987013
2363	14	Male	60	4	Yes	No	Negative	38.5	100	100	No	No	0	37.3	233000	DENV-1	Primary dengue	No	No	NA	No	124000	7	42.9	6	6.18811881188119
2364	13	Male	40	4	Yes	Yes	Positive	40	100	90	No	Yes	0	37.4	125000	DENV-2	Secondary dengue	No	No	NA	No	103000	5	42.2	6	5.50000000000001
2365	15	Female	42	4	No	No	Negative	39	100	90	No	No	0	42	93000	DENV-3	Secondary dengue	No	No	NA	Skin	93000	4	43.1	6	11.948051948052
2366	14	Male	69	4	Yes	No	Positive	38.8	96	110	No	No	1	39.1	160000	DENV-1	Primary dengue	No	No	NA	No	110000	7	53	7	29.2682926829268
2367	14	Male	31.5	3	Yes	No	Equivocal	38.5	100	90	No	Yes	1	49	116000	DENV-1	Secondary dengue	No	No	NA	No	114000	7	49	3	19.5121951219512
2368	14	Male	42	3	Yes	Yes	Negative	40	100	90	No	No	0	42	194000	DENV-2	Secondary dengue	No	No	NA	No	178000	5	44.1	6	10.25
2369	14	Female	45	4	Yes	Yes	Equivocal	39	120	100	No	No	0	36	63600	DENV-3	Secondary dengue	No	No	NA	No	63600	4	38	6	-1.2987012987013
2370	10	Male	38	4	Yes	No	Equivocal	38	100	100	No	Yes	0	42.3	148000	DENV-1	Unclassifiable	No	No	NA	Skin	80000	6	46.4	5	20.5194805194805
2371	13	Female	35.5	3	Yes	No	Negative	39	100	100	No	No	0	41.7	196000	DENV-1	Secondary dengue	No	No	NA	No	139000	4	46	4	17.9487179487179
2372	10	Male	28	2	Yes	Yes	Equivocal	38.8	120	90	No	No	0	46.6	290000	DENV-1	Secondary dengue	No	No	NA	No	160000	7	43	4	13.7566137566138
2373	14	Male	42	4	Yes	No	Negative	39	120	110	No	No	0	39	117000	DENV-1	Unclassifiable	No	No	NA	Skin	116000	5	43.2	6	8.00000000000001
2374	11	Female	41	4	Yes	No	Negative	39	100	90	No	No	0	37.2	165000	DENV-1	Unclassifiable	No	No	NA	No	76000	7	41.5	7	7.79220779220779
2375	12	Male	48	3	Yes	Yes	Equivocal	38	100	90	No	No	0	43.7	162000	DENV-1	Secondary dengue	No	No	NA	Skin	50000	6	52	5	30
2377	14	Female	40	4	Yes	No	Equivocal	39	100	100	No	Yes	0	32	200000	DENV-3	Possible primary	No	No	NA	Skin	84000	6	42.5	5	10.3896103896104
2378	11	Male	43	2	Yes	No	Negative	39	100	100	No	No	0	39.8	173000	DENV-1	Possible primary	No	No	NA	Mucose	59000	7	50.1	7	22.4938875305624
2379	14	Male	53	3	Yes	No	Negative	38	100	100	No	No	0	NA	NA	DENV-1	Possible primary	No	No	NA	Mucose	91000	5	45	6	12.5
2381	14	Female	44	3	Yes	No	Equivocal	39	120	100	No	No	0	43.6	74900	DENV-2	Secondary dengue	No	No	NA	No	56000	6	46.1	7	24.5945945945946
2382	12	Female	39.5	4	Yes	Yes	Negative	40	100	100	No	No	0	43.6	108000	DENV-1	Secondary dengue	No	No	NA	No	36000	7	46.2	5	20
2383	12	Male	40	4	Yes	Yes	Negative	38	100	90	No	No	0	43.3	108000	DENV-1	Secondary dengue	No	No	NA	Skin	38000	6	49.8	5	24.5
2384	14	Male	32	4	Yes	No	Equivocal	39	110	90	No	No	0	44.4	163000	DENV-1	Primary dengue	No	No	NA	Mucose	85000	6	46	6	15
2385	12	Male	34	3	Yes	No	Positive	39	100	100	No	No	0	35	62000	DENV-3	Secondary dengue	No	No	NA	No	38000	7	49	6	22.5
2386	11	Female	43	3	Yes	Yes	Negative	38	100	100	Yes	Yes	0	37.5	159000	DENV-1	Secondary dengue	Yes	No	NA	Mucose	50000	7	49	5	27.2727272727273
2387	11	Female	49	4	Yes	No	Negative	40	100	100	No	No	0	40.6	105000	DENV-1	Secondary dengue	No	No	NA	No	62000	6	49	6	27.2727272727273
2388	12	Female	44	3	Yes	No	Equivocal	38.9	89	100	No	No	0	37	169000	DENV-3	Unclassifiable	No	No	NA	No	119000	5	40	5	3.8961038961039
2389	12	Male	30	3	Yes	Yes	Negative	39	120	100	No	Yes	0	40	126000	DENV-3	Secondary dengue	No	No	NA	No	73000	5	49.1	4	22.75
2390	11	Female	23	4	Yes	Yes	Equivocal	38	120	100	No	Yes	2	38.7	84800	DENV-1	Secondary dengue	No	No	NA	Skin	42000	5	41	5	13.8888888888889
2392	13	Male	35	4	Yes	No	Equivocal	39	120	90	No	Yes	0	36.5	115000	DENV-3	Primary dengue	No	No	NA	No	96000	7	41	5	2.5
2395	13	Female	48	3	Yes	No	Positive	39	100	100	No	No	0	42	153000	DENV-1	Unclassifiable	No	No	NA	Skin	28000	8	53	8	17.7777777777778
2396	13	Female	59	4	Yes	Yes	Positive	39	100	90	No	No	0	43	89000	Negative	Secondary dengue	No	No	NA	No	34000	6	45	5	16.8831168831169
2397	12	Male	35	4	Yes	No	Negative	37.3	100	100	No	No	0	36.6	134000	DENV-1	Unclassifiable	No	No	NA	Skin	51000	6	50	6	25
2398	9	Male	44	3	Yes	No	Equivocal	40	120	90	No	No	0	39	118000	DENV-1	Secondary dengue	No	No	NA	Skin	81000	4	41.9	5	0.963855421686744
2399	9	Male	26	3	Yes	No	Negative	39.5	110	90	No	No	0	41.7	92000	DENV-1	Secondary dengue	No	No	NA	Skin	75000	4	43	4	16.2162162162162
2400	9	Male	25	4	Yes	Yes	Negative	38.5	100	100	No	No	0	39	109000	DENV-1	Possible primary	No	No	NA	No	66000	6	41	7	21.301775147929
2401	14	Male	55	3	Yes	No	Equivocal	40	110	110	Yes	No	0	48	82000	DENV-2	Unclassifiable	No	No	NA	No	36000	8	50	6	25
2402	12	Male	50	3	Yes	Yes	Positive	39	110	100	No	No	0	45.7	130000	DENV-1	Unclassifiable	No	No	NA	Skin	74000	5	57	6	42.5
2403	10	Female	24	4	Yes	Yes	Negative	39	100	90	No	No	0	42	83000	DENV-1	Secondary dengue	No	No	NA	Skin	76000	5	42	4	8.80829015544041
2404	10	Male	34	3	Yes	No	Equivocal	39	90	100	No	No	0	40	108000	DENV-1	Secondary dengue	No	No	NA	Skin	66000	6	43.3	7	17.027027027027
2407	11	Male	30	2	Yes	No	Equivocal	39.5	120	90	No	No	0	39.2	190000	DENV-1	Secondary dengue	No	No	NA	Skin	34000	7	54	7	35
2408	13	Female	30	4	Yes	No	Negative	39.5	92	90	No	No	0	37.6	111000	DENV-1	Unclassifiable	No	No	NA	Skin	62000	5	38.5	6	0
2409	11	Male	28	2	Yes	No	Negative	39	100	100	No	No	0	41.2	247000	DENV-1	Possible primary	No	No	NA	No	98000	6	55	6	37.5
2410	14	Male	40	3	Yes	Yes	Positive	39	100	100	No	No	0	40	169000	DENV-1	Possible primary	No	No	NA	Skin	72000	7	46.5	8	16.25
2411	14	Male	40	3	Yes	No	Equivocal	39	100	90	No	Yes	0	44	141000	DENV-4	Secondary dengue	No	No	NA	No	119000	6	47.5	6	18.75
2412	11	Female	30	3	Yes	Yes	Equivocal	39	100	90	No	No	0	40.7	110000	DENV-1	Secondary dengue	Yes	Yes	4	Skin	24000	5	47	5	24.0105540897098
2413	11	Female	23	3	No	No	Negative	39	130	110	No	No	0	45	194000	DENV-1	Unclassifiable	No	No	NA	No	46000	6	48	7	24.6753246753247
2414	8	Male	22	2	Yes	No	Negative	40	130	100	No	No	0	40.5	305000	DENV-3	Secondary dengue	No	No	NA	No	176000	7	40	3	0.755667506297222
2415	13	Male	38	2	Yes	No	Equivocal	38	120	90	No	No	0	39	199000	DENV-2	Unclassifiable	No	No	NA	No	108000	5	43	3	7.5
2416	12	Male	30	3	Yes	No	Equivocal	39	120	90	No	No	0	35.7	174000	DENV-1	Unclassifiable	No	No	NA	Skin	49000	6	46	6	15
2417	14	Male	75	3	Yes	No	Positive	40.5	100	120	No	No	0	59	64000	DENV-2	Primary dengue	No	No	NA	No	36000	7	59	3	31.4031180400891
2418	13	Female	40	2	Yes	No	Equivocal	39	100	90	No	No	0	41.3	23100	DENV-1	Secondary dengue	No	No	NA	No	178000	3	44	3	-12.5248508946322
2419	11	Female	34	4	Yes	No	Negative	38	100	100	No	No	0	43.8	96000	DENV-2	Secondary dengue	Yes	Yes	6	Skin	18000	5	56	7	45.4545454545455
2421	7	Male	25	4	Yes	No	Negative	38.5	100	100	No	No	0	46	119000	DENV-1	Unclassifiable	No	No	NA	No	105000	6	46	4	24.3243243243243
2422	11	Male	23	3	Yes	No	Negative	38	88	90	No	No	0	41.1	106000	DENV-1	Secondary dengue	No	No	NA	No	99000	5	42.8	4	6.99999999999999
2423	12	Male	30.5	3	Yes	Yes	Negative	39	100	90	No	No	0	39.3	157000	DENV-3	Unclassifiable	No	No	NA	No	80000	5	41	4	3.53535353535353
2424	13	Male	45	4	Yes	Yes	Negative	38.8	100	90	No	Yes	0	48.8	150000	Negative	Secondary dengue	No	No	NA	No	124000	5	48.8	4	22
2425	11	Female	34	3	Yes	No	Negative	40.5	100	90	No	No	0	38.1	178000	DENV-1	Secondary dengue	No	No	NA	No	141000	5	41	4	2.5
2426	9	Male	41	3	Yes	No	Negative	38.5	100	100	No	No	0	39.2	246000	DENV-1	Possible primary	No	No	NA	No	216000	6	41.5	4	15.2777777777778
2431	9	Female	20	2	Yes	No	Equivocal	39.5	120	90	No	No	0	37	202000	DENV-3	Unclassifiable	No	No	NA	No	120000	6	40	6	8.10810810810811
2432	14	Female	40	4	Yes	Yes	Equivocal	39	100	100	No	Yes	0	42	34000	DENV-1	Secondary dengue	No	No	NA	No	34000	4	44.3	5	15.0649350649351
2434	6	Male	16	3	Yes	Yes	Positive	39	120	90	No	Yes	1	34.6	84800	DENV-1	Secondary dengue	No	No	NA	No	62000	4	39.5	4	-3.65853658536585
2436	13	Male	52	4	Yes	No	Positive	39.5	120	100	No	Yes	0	39	130000	DENV-3	Unclassifiable	No	No	NA	Skin	88000	7	41.5	5	1.21951219512195
2437	6	Male	32	3	No	No	Negative	38	100	90	No	No	0	35.2	167000	DENV-1	Unclassifiable	No	No	NA	No	96000	6	41	8	10.8108108108108
2438	8	Male	24	3	Yes	Yes	Negative	39	120	80	No	Yes	0	34	125000	Negative	Secondary dengue	No	No	NA	No	108000	5	37	5	-7.5
2439	12	Female	30	4	Yes	No	Equivocal	38.5	100	100	No	No	0	42.9	76700	DENV-1	Secondary dengue	No	No	NA	No	58000	6	44	6	-0.900900900900898
2441	13	Male	52	4	Yes	Yes	Equivocal	39	110	90	No	Yes	0	44.5	122000	DENV-1	Secondary dengue	Yes	Yes	6	Mucose	19200	6	49.2	6	23
2442	10	Male	40	2	Yes	Yes	Negative	40	100	90	No	Yes	0	38.5	152000	DENV-3	Secondary dengue	No	No	NA	No	70000	6	41	7	10.8108108108108
2443	11	Female	40	2	Yes	Yes	Equivocal	40	120	100	No	No	0	33.9	132000	DENV-3	Primary dengue	No	No	NA	No	38000	6	38.8	8	-0.51282051282052
2445	13	Male	37	4	Yes	No	Positive	38	110	100	No	No	0	38.5	152000	DENV-1	Secondary dengue	No	No	NA	Skin	63000	6	42.8	8	5.41871921182265
2446	9	Male	40	1	Yes	Yes	Negative	40.5	120	100	No	No	0	38.6	275000	DENV-3	NA	No	No	NA	Mucose	46000	7	42	8	2.4390243902439
2448	8	Male	20	3	Yes	Yes	Negative	39.5	100	90	No	No	0	37.6	193000	DENV-2	NA	No	No	NA	No	94000	6	37.6	3	1.62162162162163
2449	11	Male	38	2	Yes	No	Positive	39.8	100	100	No	No	0	43.9	135000	DENV-2	Secondary dengue	No	No	NA	No	30000	6	40.7	5	2.77777777777778
2450	8	Male	35	2	No	No	Negative	38.2	120	90	No	No	0	37	124000	DENV-1	Secondary dengue	No	No	NA	Mucose	73000	7	42.5	6	14.8648648648649
2451	10	Female	37	3	Yes	Yes	Negative	39.5	120	90	No	No	0	42	211000	DENV-3	Secondary dengue	No	No	NA	No	106000	6	43.5	6	-1.80586907449209
2452	5	Female	30	3	Yes	Yes	Negative	39	120	90	No	Yes	0	39	305000	DENV-3	Unclassifiable	No	No	NA	No	150000	6	39	3	-10.7551487414188
2453	12	Male	32	4	Yes	No	Positive	39	100	90	No	No	0	41	138000	DENV-1	Secondary dengue	No	No	NA	Skin	92000	6	43	5	7.5
2454	11	Male	39	3	Yes	No	Negative	39	100	100	No	No	0	40.3	152000	DENV-2	Possible primary	No	No	NA	No	NA	NA	NA	NA	NA
2455	6	Male	22	4	Yes	No	Equivocal	39	112	110	Yes	No	0	39	82300	Negative	Secondary dengue	No	No	NA	No	72000	6	39.8	6	7.56756756756756
2456	12	Male	31	3	Yes	No	Negative	39	100	90	No	No	0	40.6	217000	DENV-1	Possible primary	No	No	NA	No	217000	3	41	6	1.99004975124377
2457	9	Female	25	4	Yes	Yes	Positive	39	120	80	No	No	1	38.5	154000	DENV-1	Possible primary	Yes	Yes	5	Skin	34000	6	47	6	27.027027027027
2458	13	Female	42	2	No	Yes	Negative	40.2	100	90	No	No	0	32.5	158000	Negative	Unclassifiable	No	No	NA	Skin	16000	7	41.8	6	7.17948717948717
2459	12	Female	32	3	Yes	No	Equivocal	37.5	100	90	No	No	0	37	111000	DENV-2	Secondary dengue	No	No	NA	No	26000	5	43.5	6	12.987012987013
2460	14	Male	43	2	Yes	No	Negative	39.7	100	100	No	No	0	35.9	90300	DENV-3	Secondary dengue	No	No	NA	No	118000	7	45	7	12.5
2461	12	Male	45	4	Yes	No	Negative	38	100	100	No	No	0	44	118000	DENV-2	Unclassifiable	No	No	NA	No	84000	5	50	8	19.6172248803828
2462	12	Male	31	4	Yes	No	Equivocal	38.8	100	100	No	No	0	41.1	120000	DENV-3	Secondary dengue	No	No	NA	No	75000	8	44.6	6	11.5
2463	14	Female	40	4	Yes	No	Negative	38	100	100	No	No	0	40	130000	DENV-3	Secondary dengue	No	No	NA	No	90000	7	40	4	3.8961038961039
2464	14	Male	60	4	Yes	No	Positive	40	100	100	No	No	0	50.8	36000	DENV-3	Secondary dengue	No	No	NA	No	12000	5	50.8	4	7.62711864406778
2466	9	Male	45	3	Yes	No	Equivocal	39.5	120	90	No	No	0	37.6	120000	DENV-3	Unclassifiable	No	No	NA	No	46000	5	43	8	16.2162162162162
2470	13	Female	36.5	4	Yes	Yes	Negative	38	100	90	No	No	0	39.7	120000	DENV-1	Primary dengue	No	No	NA	No	86000	6	39.7	4	-4.33734939759035
2471	13	Male	46	4	Yes	Yes	Equivocal	39.2	120	100	No	No	0	38	74000	DENV-3	Unclassifiable	No	No	NA	No	54000	5	44.5	5	2.53456221198157
2472	11	Female	37	3	Yes	Yes	Positive	38.5	120	90	No	Yes	0	39	129000	DENV-2	Secondary dengue	No	No	NA	No	96000	7	44	7	14.2857142857143
2473	14	Male	42	4	Yes	Yes	Positive	39	120	90	No	No	0	42	72000	DENV-2	Secondary dengue	No	No	NA	No	37000	7	44	6	10
2476	13	Male	46	3	Yes	No	Negative	38.5	120	100	No	No	0	38.5	130000	DENV-3	Primary dengue	No	No	NA	Mucose	20000	6	44.8	8	4.1860465116279
2477	8	Male	35	4	Yes	No	Negative	39	120	90	No	No	0	40	268000	DENV-3	Possible primary	No	No	NA	No	146000	7	44	7	18.9189189189189
2478	14	Male	35	2	Yes	No	Negative	39.5	100	90	No	No	0	40	139000	DENV-3	Unclassifiable	No	No	NA	No	69000	4	43	3	7.5
2480	11	Male	33	3	Yes	No	Negative	39.5	100	90	No	No	0	42.2	206000	DENV-2	Possible primary	No	No	NA	No	179000	6	43.4	4	8.5
2481	9	Male	30	3	Yes	No	Negative	38.2	100	90	No	No	0	38	100000	DENV-1	Secondary dengue	No	No	NA	Skin	43000	5	41	5	10.8108108108108
2482	14	Male	50	2	Yes	Yes	Negative	38	128	120	No	No	0	40.6	177000	DENV-1	Secondary dengue	No	No	NA	No	82000	6	44.2	7	10.5
2484	14	Male	51.5	1	Yes	Yes	Negative	40	100	100	No	No	0	39.1	208000	DENV-3	Secondary dengue	No	No	NA	No	50000	6	45	3	15.0895140664962
2486	11	Female	34	4	Yes	No	Negative	39.5	100	90	No	No	0	38.4	97000	Negative	Secondary dengue	No	No	NA	Skin	92000	5	38.4	4	-0.259740259740263
2487	14	Male	32	4	Yes	No	Positive	39	100	90	No	No	0	43	65000	DENV-1	Secondary dengue	No	No	NA	Skin	60000	5	43	4	5.39215686274511
2488	7	Male	33	4	Yes	Yes	Positive	39.5	120	90	No	Yes	1	40	36900	DENV-1	Secondary dengue	Yes	Yes	6	No	36900	4	52	6	30.6532663316583
2490	11	Female	34.5	4	Yes	No	Equivocal	39	100	90	No	No	0	43.2	112000	DENV-1	Secondary dengue	No	No	NA	No	68000	6	44.5	6	-5.31914893617021
2491	7	Male	23	4	Yes	No	Equivocal	40	100	90	No	No	0	42.3	60000	DENV-2	Secondary dengue	No	No	NA	No	52000	6	45.9	5	24.054054054054
2492	14	Female	41	3	Yes	No	Negative	38.5	100	90	No	No	0	38.9	89400	DENV-2	Unclassifiable	No	No	NA	No	23000	7	41	5	6.49350649350649
2493	14	Female	45	4	Yes	Yes	Negative	40	120	100	No	Yes	0	36.8	74000	DENV-1	Unclassifiable	No	No	NA	Skin	74000	4	38.3	8	7.58426966292134
2494	14	Female	46	3	Yes	No	Negative	40.6	120	90	No	Yes	0	38.4	154000	DENV-2	Unclassifiable	No	No	NA	Skin	54000	8	41.5	5	7.79220779220779
2495	14	Male	44	3	Yes	Yes	Negative	38.3	100	90	No	No	0	39	95300	DENV-1	Secondary dengue	Yes	Yes	5	Skin	32000	5	53	6	32.5
2496	12	Male	32	4	Yes	Yes	Positive	38.5	100	100	No	Yes	0	41.6	117000	DENV-1	Secondary dengue	No	No	NA	Skin	85000	5	41.9	7	4.75
2497	14	Male	71	4	Yes	No	Negative	39	100	110	No	No	0	44.3	88000	DENV-1	Secondary dengue	No	No	NA	Skin	88000	4	44.5	6	11.25
2498	7	Female	39	4	Yes	Yes	Negative	38.4	100	90	No	No	0	40.9	162000	DENV-1	Possible primary	No	No	NA	No	111000	6	40.9	4	10.5405405405405
2500	11	Female	35	3	Yes	No	Positive	39	120	90	No	No	0	40.3	260000	DENV-1	Unclassifiable	No	No	NA	Mucose	111000	6	44.7	6	16.1038961038961
2501	13	Male	48	3	Yes	No	Positive	40.5	100	100	No	No	0	43.2	132000	DENV-1	Unclassifiable	No	No	NA	Skin	33000	7	47	7	30.5555555555556
2503	11	Male	33	2	Yes	No	Negative	39	120	90	No	No	0	40.5	209000	DENV-1	Unclassifiable	No	No	NA	No	123000	7	47.5	3	18.75
2504	14	Male	40	3	Yes	No	Equivocal	39.5	120	100	No	No	0	36.1	254000	DENV-2	Unclassifiable	No	No	NA	Skin	102000	8	42	5	5
2505	9	Male	32	3	Yes	No	Negative	39	100	90	No	No	0	40.7	199000	DENV-1	Possible primary	No	No	NA	Skin	71000	5	42.1	7	3.43980343980344
2507	11	Male	48	3	Yes	No	Negative	39.2	110	100	No	No	0	37.6	111000	Negative	Secondary dengue	No	No	NA	Skin	76000	4	43	5	7.5
2508	14	Female	40	4	Yes	Yes	Negative	39.5	100	90	No	No	0	40.2	85500	DENV-1	Unclassifiable	No	No	NA	No	54000	5	42	6	20
2509	10	Male	26	4	Yes	Yes	Negative	39	120	90	No	No	0	40	138000	DENV-3	Unclassifiable	No	No	NA	No	28000	7	46	7	24.3243243243243
2510	8	Female	20	4	Yes	No	Positive	39	100	90	No	No	0	40.9	98000	Negative	Secondary dengue	No	No	NA	Skin	71000	7	55	7	51.0989010989011
2511	7	Male	21	2	Yes	Yes	Negative	38.8	120	90	No	No	0	36.8	228000	DENV-3	Secondary dengue	No	No	NA	No	117000	7	47	5	27.027027027027
2512	13	Male	54.5	2	Yes	No	Negative	39	120	90	No	No	0	39	220000	DENV-3	Unclassifiable	No	No	NA	Skin	100000	7	47	8	17.5
2513	13	Male	32	3	Yes	Yes	Equivocal	38	88	110	No	No	0	35.8	80800	DENV-2	Secondary dengue	Yes	Yes	5	No	22000	7	48	6	20
2514	9	Female	22	4	Yes	No	Negative	38.5	120	100	No	Yes	0	37.7	168000	Negative	Unclassifiable	No	No	NA	No	167000	6	39.4	8	3.68421052631579
2515	13	Female	41	3	Yes	No	Positive	39.5	100	90	No	No	0	38.2	160000	DENV-2	Unclassifiable	No	No	NA	Skin	30000	6	45	8	14.2131979695432
2518	7	Female	19	4	Yes	Yes	Positive	39.5	100	90	Yes	No	0	42.4	159000	DENV-1	Unclassifiable	No	No	NA	No	120000	6	55	8	25
2519	13	Female	27	2	Yes	Yes	Negative	39.6	100	90	No	No	0	35.2	219000	DENV-3	Secondary dengue	No	No	NA	Skin	60000	6	40	6	14.2857142857143
2520	12	Female	42	2	Yes	No	Negative	39	120	90	No	No	0	37.4	94500	DENV-1	Possible primary	No	No	NA	Skin	46000	6	43.8	4	13.7662337662338
2521	10	Male	25	3	Yes	No	Negative	39.7	120	90	No	No	0	31.2	47000	DENV-1	Secondary dengue	No	No	NA	No	47000	3	40	6	8.10810810810811
2523	14	Male	68	4	Yes	No	Negative	39	120	100	No	No	0	44	94500	DENV-3	Possible primary	No	No	NA	No	64000	6	46.4	5	16
2524	13	Male	54	2	Yes	Yes	Negative	39.4	120	130	No	No	0	37.7	224000	DENV-1	Primary dengue	No	No	NA	Skin	64000	8	51	6	27.5
2525	14	Male	88	2	Yes	No	Negative	40	120	120	No	No	0	43.3	259000	DENV-1	Secondary dengue	No	No	NA	No	99000	6	50	5	25
2527	12	Male	36	4	Yes	Yes	Negative	39	100	90	No	No	0	40.8	136000	DENV-1	Unclassifiable	No	No	NA	No	73000	7	42	5	5
2529	11	Female	38	4	Yes	No	NA	39	100	90	No	No	0	41.8	93000	DENV-4	Secondary dengue	No	No	NA	Skin	36000	6	46	5	19.4805194805195
2530	5	Male	19	3	Yes	No	Negative	40	100	100	No	No	0	36	246000	DENV-1	Primary dengue	No	No	NA	No	84000	6	40.5	4	8.87096774193548
2531	14	Male	54	2	Yes	No	Negative	38.8	100	100	No	No	0	44.5	128000	DENV-1	Secondary dengue	No	No	NA	No	14000	5	53.8	5	34.5
2532	14	Male	50	3	Yes	No	Negative	38.4	100	100	No	No	0	49.1	154000	DENV-1	Unclassifiable	No	No	NA	No	74000	7	49.9	5	24.75
2533	13	Male	37.5	4	Yes	No	Negative	37	100	110	No	No	0	39	261000	DENV-2	Secondary dengue	No	No	NA	Skin	189000	5	41.7	6	-6.29213483146067
2534	11	Female	46	3	Yes	Yes	Equivocal	38.5	100	95	No	Yes	0	42.4	205000	DENV-1	Primary dengue	No	No	NA	No	118000	6	43	8	11.6883116883117
2535	12	Male	39	4	Yes	No	Equivocal	40	100	90	No	No	0	39	277000	DENV-1	Secondary dengue	No	No	NA	No	199000	6	40	5	0
2536	9	Male	40	3	Yes	No	Equivocal	38.8	120	90	No	Yes	1	37.5	369000	DENV-3	Possible primary	No	No	NA	No	143000	7	45	6	21.6216216216216
2538	13	Male	52	4	Yes	Yes	Equivocal	38.4	100	100	No	No	0	46	81000	DENV-1	Possible primary	No	No	NA	No	46100	8	47	5	9.55710955710956
2539	14	Male	43	3	Yes	No	Negative	39	100	90	No	No	0	41.6	122000	DENV-1	Secondary dengue	Yes	Yes	5	Skin	21700	5	52	5	30
2541	12	Male	35	2	Yes	No	Negative	40	100	90	No	No	0	38.1	184000	DENV-2	Possible primary	No	No	NA	Skin	20000	6	45	4	12.5
2545	9	Female	25	4	Yes	No	Equivocal	39	100	90	No	Yes	1	39.2	201000	DENV-1	Secondary dengue	No	No	NA	Skin	42000	6	45.5	6	22.972972972973
2546	14	Male	35	3	Yes	Yes	Negative	39	100	90	No	No	0	44.3	204000	DENV-1	Secondary dengue	No	No	NA	No	102000	6	47.6	6	19
2547	14	Female	46	4	Yes	No	Equivocal	39.5	100	120	No	No	0	41.4	128000	DENV-1	Secondary dengue	No	No	NA	Skin	106000	6	47.5	6	23.3766233766234
2549	11	Male	45	3	Yes	No	Equivocal	39.5	100	100	No	No	0	39	209000	DENV-3	Secondary dengue	No	No	NA	No	156000	5	43	5	14.6666666666667
2550	13	Male	29	4	Yes	No	Negative	38	120	110	No	No	0	44.7	208000	DENV-3	Secondary dengue	No	No	NA	No	72000	7	47.8	7	19.5
2551	14	Female	43	3	Yes	No	Negative	39	100	90	No	No	0	41.4	137000	DENV-1	Unclassifiable	No	No	NA	Skin	96000	6	42.5	4	10.3896103896104
2552	12	Female	38	4	Yes	Yes	Positive	40	120	100	No	No	0	42.5	154000	DENV-3	Unclassifiable	No	No	NA	No	84000	7	43.4	8	12.7272727272727
2553	13	Male	44	4	Yes	No	Equivocal	38.5	100	100	No	No	0	45	134000	DENV-1	Unclassifiable	No	No	NA	No	79200	5	47	3	17.5
2554	11	Male	46	2	Yes	Yes	Negative	40	100	90	No	No	0	36.6	229000	DENV-3	Unclassifiable	No	No	NA	Mucose	80000	7	50	7	25
2555	14	Male	41	4	Yes	No	Positive	38	100	100	No	No	0	44	130000	Negative	Secondary dengue	No	No	NA	No	108000	5	57	6	42.5
2556	12	Male	34	3	Yes	No	Negative	39.7	100	90	No	Yes	0	43	172000	Negative	Secondary dengue	No	No	NA	No	162000	5	53	5	32.5
2557	13	Male	39	3	Yes	No	Negative	38.5	120	90	No	No	0	38.9	171000	DENV-3	Secondary dengue	No	No	NA	No	134000	6	40.6	6	1.5
2558	6	Male	19.5	4	Yes	No	Negative	38.5	120	90	No	No	0	39	150000	DENV-3	Possible primary	No	No	NA	No	82000	6	39	4	5.40540540540541
2559	11	Male	54	3	Yes	No	Negative	39	120	90	No	No	0	38.9	82000	DENV-1	Secondary dengue	No	No	NA	Skin	82000	3	45	4	12.5
2560	12	Male	55	3	Yes	Yes	Negative	39.5	120	100	No	No	0	41	54200	DENV-2	Unclassifiable	No	No	NA	No	14000	5	50	5	25
2562	13	Male	42	4	Yes	No	Negative	39	120	90	No	Yes	0	47	103000	Negative	Secondary dengue	No	No	NA	No	80000	5	47	4	10.5882352941176
2563	11	Female	42	4	Yes	No	Positive	40	100	100	NA	No	0	42.3	109000	Negative	Secondary dengue	No	No	NA	No	69000	5	44	5	8.64197530864197
2565	14	Female	42	3	Yes	Yes	Equivocal	39.2	100	100	No	Yes	0	41.6	186000	DENV-1	Secondary dengue	No	No	NA	Skin	77000	7	44	7	25.7142857142857
2567	12	Female	33	3	Yes	No	Negative	39.5	100	90	No	No	0	38	73000	DENV-1	Secondary dengue	No	No	NA	Skin	30000	5	41.9	6	8.83116883116883
2569	10	Female	22	4	Yes	No	Negative	38.2	100	90	No	No	0	44.4	135000	DENV-1	Secondary dengue	No	No	NA	No	79900	6	45.9	3	24.054054054054
2570	11	Female	44	4	Yes	No	Negative	40	120	90	No	No	0	33	153000	DENV-1	NA	No	No	NA	No	22000	7	36.1	6	-6.23376623376623
2571	14	Male	57	4	Yes	No	Equivocal	38.8	100	100	No	Yes	0	44.7	92600	DENV-2	Secondary dengue	No	No	NA	Skin	76000	5	44.7	4	-13.7065637065637
2572	12	Male	44.5	3	Yes	No	Negative	38	100	90	No	No	0	36.8	193000	Negative	Secondary dengue	No	No	NA	No	193000	3	47	8	6.81818181818182
2574	8	Female	20	3	Yes	No	Negative	38.5	100	90	No	No	0	38	68000	DENV-1	Unclassifiable	No	No	NA	No	16000	6	44.9	5	23.013698630137
2575	12	Female	40	3	Yes	No	Negative	40	100	100	No	No	0	38.1	217000	DENV-3	Unclassifiable	No	No	NA	Skin	108000	8	41.3	6	7.27272727272727
2576	13	Male	39.5	4	Yes	No	Negative	40	100	100	No	No	0	37.1	162000	DENV-1	Unclassifiable	No	No	NA	No	112000	6	39.7	6	-0.749999999999993
2577	13	Female	49	4	Yes	No	Negative	39	100	100	No	No	0	44	77000	Negative	Secondary dengue	No	No	NA	No	56100	5	44.5	8	15.5844155844156
2578	10	Female	32	4	Yes	No	Positive	39	100	90	No	No	0	40.5	151000	Negative	Secondary dengue	No	No	NA	Skin	140000	5	45.1	3	2.96803652968038
2579	12	Male	30	3	Yes	No	Negative	37.8	100	90	Yes	No	0	37.7	232000	DENV-1	Possible primary	No	No	NA	No	70000	6	39.3	5	3.42105263157894
2581	7	Female	23	3	Yes	No	Negative	39.5	120	90	Yes	No	0	32.2	70000	DENV-2	Secondary dengue	No	No	NA	No	70000	3	42	4	13.5135135135135
2582	10	Female	48	4	Yes	No	Negative	38.3	120	90	No	No	0	37.7	132000	DENV-3	Unclassifiable	No	No	NA	Skin	54000	6	42	6	0
2584	7	Female	20	2	Yes	Yes	Negative	37	100	90	No	No	0	38.9	317000	DENV-1	Secondary dengue	No	No	NA	No	48000	5	43.5	3	17.5675675675676
2585	6	Female	17	3	Yes	No	Negative	39.5	100	100	No	No	0	41.7	103000	DENV-1	Secondary dengue	No	No	NA	Skin	61000	5	46.2	4	7.44186046511629
2587	9	Male	28	4	Yes	No	Negative	40	100	100	Yes	No	2	39.3	60000	DENV-1	Secondary dengue	Yes	Yes	5	Skin	6050	5	48	6	29.7297297297297
2588	12	Male	50	2	Yes	No	Negative	40	100	90	No	No	0	38.8	218000	DENV-1	Unclassifiable	No	No	NA	No	86000	7	46	6	15
2589	13	Male	53	4	Yes	No	Equivocal	39	90	90	No	No	0	52	74000	DENV-2	Secondary dengue	No	No	NA	Skin	20000	6	59	5	25.531914893617
2591	10	Male	28	4	Yes	No	Equivocal	38	100	90	No	No	0	46	116000	DENV-1	Secondary dengue	No	No	NA	No	76000	6	46	4	24.3243243243243
2593	12	Male	44	4	Yes	No	Negative	39.5	100	100	No	No	0	37.4	157000	DENV-2	Secondary dengue	No	No	NA	Skin	72600	7	47.8	5	4.36681222707424
2594	10	Male	20	3	Yes	Yes	Equivocal	38.3	100	90	No	No	0	42	336000	DENV-2	Primary dengue	No	No	NA	No	304000	4	43.5	5	3.57142857142857
2596	10	Female	42	3	Yes	No	Negative	38.8	108	100	Yes	Yes	0	37.7	190000	DENV-4	Secondary dengue	No	No	NA	No	99800	6	40.5	5	9.45945945945946
2597	13	Male	37	3	Yes	No	Positive	38	100	100	No	No	0	39.5	231000	DENV-2	Secondary dengue	No	No	NA	Skin	36000	6	45	5	17.4934725848564
2598	11	Female	37	3	Yes	No	Negative	38	100	100	No	No	0	37.9	113000	DENV-3	Unclassifiable	No	No	NA	Skin	55000	6	41.7	7	8.31168831168832
2599	12	Female	43	4	Yes	No	Negative	37	100	90	No	No	0	39.7	37200	DENV-1	Possible primary	No	No	NA	No	37200	4	44	6	6.02409638554217
2600	8	Male	19	4	Yes	Yes	Negative	39	100	100	No	No	0	37.3	228000	DENV-1	Secondary dengue	No	No	NA	No	175000	8	38	5	2.7027027027027
2601	10	Female	26	4	Yes	No	Negative	38	100	90	No	No	0	42.4	118000	DENV-1	Primary dengue	No	No	NA	No	100000	7	42.4	4	0.236406619385346
2604	13	Male	55	2	Yes	No	Negative	39	100	110	No	No	0	39.5	229000	DENV-2	Secondary dengue	No	No	NA	No	31000	6	50.4	7	26
2605	13	Female	40	3	Yes	No	Equivocal	38	110	90	No	No	0	40	58000	DENV-2	Secondary dengue	No	No	NA	No	58000	3	41	7	-9.69162995594713
2606	11	Female	34.5	2	Yes	Yes	Negative	39	100	90	No	No	0	38	204000	DENV-2	Unclassifiable	No	No	NA	Skin	47000	6	41.8	4	8.57142857142856
2607	10	Female	30	3	Yes	Yes	Negative	39	100	90	No	No	0	40.3	197000	DENV-3	Possible primary	No	No	NA	Skin	41000	7	43.1	5	16.4864864864865
2608	12	Male	35	3	Yes	No	Negative	38.3	120	90	No	Yes	0	37	143000	DENV-2	Secondary dengue	No	No	NA	No	74000	6	41	6	6.49350649350649
2609	14	Male	41	4	Yes	Yes	Negative	39	120	90	No	Yes	0	43.5	110000	Mixed	Secondary dengue	No	No	NA	No	60400	4	46.4	6	16
2610	12	Male	51	4	Yes	Yes	Positive	39.5	120	90	No	No	0	38	64400	DENV-1	Secondary dengue	No	No	NA	No	34000	6	44	6	12.8205128205128
2611	14	Male	32	3	Yes	No	Negative	38	100	90	No	No	0	41	154000	DENV-3	Secondary dengue	No	No	NA	No	76000	6	41	3	2.5
2612	14	Male	40	3	Yes	No	Negative	39.8	100	90	No	No	0	43	117000	Negative	Secondary dengue	No	No	NA	No	72000	5	46.3	6	8.94117647058823
2615	12	Male	50	3	Yes	No	Negative	40	100	120	No	No	0	41.8	166000	DENV-1	Unclassifiable	No	No	NA	Skin	104000	6	52	6	34.3669250645995
2617	9	Female	24	4	Yes	Yes	Positive	39	100	90	Yes	Yes	0	39	72500	Negative	Secondary dengue	No	No	NA	Skin	30000	6	43	6	15.9029649595687
2618	14	Female	40	3	Yes	No	Negative	38.5	120	90	No	No	0	40	180000	DENV-1	Secondary dengue	No	No	NA	No	75700	6	45.4	7	17.9220779220779
2622	8	Male	20	4	Yes	Yes	Positive	38	120	90	No	Yes	2	36	59900	DENV-1	Secondary dengue	No	No	NA	Skin	59900	4	38.1	6	2.97297297297298
2623	12	Male	32	3	Yes	No	Equivocal	39.5	120	90	Yes	No	0	37.6	195000	DENV-2	Secondary dengue	No	No	NA	No	63000	7	45	7	25.3481894150418
2628	13	Male	38	1	Yes	No	Negative	39.5	100	90	No	No	0	NA	NA	DENV-1	Possible primary	No	No	NA	Skin	33800	4	41	5	8.17941952506597
2629	13	Male	49	4	Yes	Yes	Equivocal	38.5	100	90	No	No	0	41	147000	DENV-1	Primary dengue	No	No	NA	Skin	105000	6	41.7	6	4.25000000000001
2631	12	Female	32	4	Yes	Yes	Equivocal	39	110	90	No	No	0	37	96000	DENV-2	Secondary dengue	No	No	NA	No	95000	5	37	4	2.49307479224376
2633	13	Male	37	4	Yes	Yes	Positive	38	100	90	No	No	0	46	130000	DENV-1	Primary dengue	No	No	NA	Skin	57000	7	46	4	15
2634	10	Female	35	4	Yes	Yes	NA	38	100	90	No	Yes	0	44.7	128000	DENV-1	Possible primary	No	No	NA	Skin	71000	5	47	5	26.3440860215054
2635	10	Female	42	4	Yes	Yes	Positive	39.5	100	90	No	Yes	0	40.6	170000	DENV-2	Secondary dengue	No	No	NA	No	64000	7	40.6	4	9.72972972972973
2636	13	Male	34.5	4	Yes	No	Equivocal	38.5	100	90	No	No	0	39.7	136000	DENV-1	Secondary dengue	No	No	NA	No	103000	6	42.2	5	23.0320699708455
2637	13	Male	45	4	Yes	No	Positive	38.8	100	100	No	No	0	45.5	117000	DENV-1	Secondary dengue	No	No	NA	No	40000	6	46.8	5	7.33944954128439
2638	12	Male	39	3	Yes	Yes	Equivocal	38.5	100	100	No	No	0	41.8	201000	DENV-1	Possible primary	Yes	No	NA	Skin	55000	7	47	7	17.5
2639	12	Male	46	3	Yes	Yes	Negative	39	100	100	No	No	0	38.9	211000	DENV-1	Unclassifiable	No	No	NA	No	70000	7	43	6	20.7865168539326
2640	14	Female	45	4	Yes	No	Positive	39	100	100	No	No	0	43	140000	DENV-1	Possible primary	No	No	NA	No	94000	6	43	4	11.6883116883117
2642	10	Female	23	4	Yes	Yes	Negative	39.5	100	90	No	No	0	36	92000	DENV-1	Secondary dengue	No	No	NA	Skin	65000	5	39.6	6	7.02702702702703
2643	9	Female	30	4	Yes	Yes	Equivocal	39.5	120	90	No	Yes	0	37.4	100000	DENV-1	Unclassifiable	No	No	NA	Skin	29000	6	45	6	21.6216216216216
2645	13	Male	48	3	Yes	No	Positive	39	100	100	No	No	0	41.3	112000	DENV-3	Possible primary	No	No	NA	Skin	48900	6	48.7	6	18.7804878048781
2646	14	Male	66	3	Yes	No	Negative	38	120	120	No	No	0	41.1	182000	DENV-1	Possible primary	No	No	NA	No	71000	6	46.6	5	16.5
2647	13	Male	48	4	Yes	No	Positive	38.5	100	90	No	No	0	49	114000	DENV-1	Secondary dengue	No	No	NA	No	114000	4	49	4	17.5059952038369
2648	7	Female	27	3	Yes	No	Negative	38.8	120	90	No	No	0	39.4	234000	DENV-3	Primary dengue	No	No	NA	No	114000	8	46.9	5	26.7567567567568
2649	14	Male	52	4	Yes	No	Positive	39	100	100	No	No	0	47.5	77700	DENV-1	Secondary dengue	No	No	NA	Skin	77700	4	49	5	22.5
2650	14	Male	48	3	Yes	No	Positive	40	100	100	No	No	0	43	150000	DENV-1	Unclassifiable	No	No	NA	Skin	24000	7	46.7	7	10.1415094339623
2651	10	Male	35	3	Yes	Yes	Negative	40	100	110	No	No	0	37	246000	DENV-1	Possible primary	No	No	NA	No	56000	7	43.1	7	16.4864864864865
2652	13	Female	45	4	Yes	No	Negative	39	100	100	No	No	0	38.7	133000	DENV-1	Secondary dengue	Yes	Yes	5	Skin	24000	7	47	6	22.0779220779221
2653	13	Male	45	2	Yes	Yes	Negative	39	120	90	No	No	0	40.3	290000	DENV-1	Possible primary	No	No	NA	No	116000	6	47	6	12.9807692307692
2654	14	Male	55	4	Yes	No	Negative	39.5	100	100	No	No	0	41	261000	DENV-1	Secondary dengue	No	No	NA	Skin	174000	7	43.7	7	9.25000000000001
2655	9	Female	25	4	Yes	Yes	Positive	38.5	120	90	No	No	0	33.4	147000	DENV-1	Primary dengue	No	No	NA	No	103000	8	40.3	7	8.91891891891891
2657	11	Male	36	3	Yes	No	Negative	40	100	90	No	No	0	37	95500	DENV-3	Secondary dengue	No	No	NA	Skin	44000	6	46	6	15
2658	9	Female	25	3	Yes	No	Negative	38	100	90	No	No	0	37.4	87000	DENV-1	Secondary dengue	No	No	NA	No	41000	6	49	7	32.4324324324324
2659	11	Male	61	2	Yes	No	Negative	40	120	90	No	No	0	36.3	235000	DENV-3	Secondary dengue	No	No	NA	No	196000	4	41.6	4	4
2660	9	Female	29	3	Yes	No	Positive	38.5	100	90	No	No	0	46	49900	DENV-1	Secondary dengue	No	No	NA	Skin	49900	3	46	3	-8.18363273453094
2661	14	Male	50	3	Yes	Yes	Negative	39.7	120	90	No	Yes	0	41.8	162000	DENV-1	Unclassifiable	No	No	NA	No	36000	8	46.8	6	21.5584415584416
2662	12	Male	38	4	No	No	Positive	40	120	90	No	No	0	39.8	107000	DENV-3	Secondary dengue	No	No	NA	No	49000	7	45.3	5	2.02702702702702
2663	8	Male	20	2	Yes	No	Negative	39.3	100	100	No	No	0	41	168000	DENV-3	Possible primary	No	No	NA	No	104000	6	58	7	44.2786069651741
2665	9	Male	30	3	Yes	No	Negative	38.5	100	90	No	No	0	40.6	276000	Negative	Secondary dengue	No	No	NA	No	202000	6	43.2	5	10.7692307692308
2666	13	Female	38	4	Yes	Yes	Positive	39	100	90	No	No	0	56.8	64000	DENV-2	Secondary dengue	No	No	NA	Skin	60000	6	56.8	4	47.5324675324675
2667	12	Male	32	3	Yes	Yes	Negative	40.3	100	90	No	No	0	38.9	194000	DENV-1	Unclassifiable	No	No	NA	Skin	72000	5	47	6	40.7185628742515
2668	11	Male	54	4	Yes	Yes	Equivocal	38	100	90	No	No	0	42	80000	DENV-1	Unclassifiable	No	No	NA	Mucose	30000	6	47	8	17.5
2669	10	Male	37	4	Yes	No	Equivocal	39	100	90	No	No	0	42.6	153000	DENV-1	Secondary dengue	No	No	NA	No	111000	5	45.3	6	22.4324324324324
2670	12	Male	35	3	Yes	Yes	Negative	39	120	90	No	No	0	38	228000	DENV-3	Unclassifiable	No	No	NA	No	94000	7	41	4	25.7668711656442
2672	11	Female	20	4	Yes	Yes	Equivocal	38	80	90	No	No	0	39.7	178000	DENV-1	Unclassifiable	No	No	NA	No	123000	6	39.7	4	11.830985915493
2673	10	Male	45	4	Yes	No	Positive	39	120	110	No	No	0	43	147000	DENV-3	Secondary dengue	No	No	NA	No	50000	7	43	4	16.2162162162162
2675	14	Male	35	3	Yes	No	Negative	37.5	100	90	No	No	0	47.5	73800	DENV-2	Secondary dengue	No	No	NA	No	51000	4	48.5	7	21.25
2676	7	Female	25	4	Yes	Yes	Equivocal	40	100	90	No	No	0	41.7	99000	DENV-1	Secondary dengue	No	No	NA	Skin	38800	7	46.5	5	39.6396396396397
2677	12	Male	48	4	Yes	No	Positive	39	120	100	Yes	No	0	42.2	184000	DENV-1	Secondary dengue	No	No	NA	No	45600	6	56.7	7	48.4293193717278
2679	14	Female	40	4	Yes	No	Positive	39	120	90	No	No	0	37.7	117000	DENV-2	Secondary dengue	No	No	NA	No	75800	6	38	6	-1.2987012987013
2680	12	Male	33.5	3	Yes	No	Positive	38.5	88	90	No	No	0	40.3	151000	DENV-1	Unclassifiable	No	No	NA	Skin	37200	5	46.8	5	17
2682	13	Female	40	3	Yes	No	Negative	38.5	100	90	No	No	0	37.9	113000	DENV-1	Secondary dengue	No	No	NA	No	34700	5	43.2	4	15.5080213903743
2683	14	Male	63	3	Yes	No	Equivocal	38	100	100	No	No	0	41	258000	DENV-1	Unclassifiable	No	No	NA	No	127000	8	44.3	8	10.75
2684	12	Female	30	2	Yes	Yes	Negative	38.5	100	100	No	No	0	40.2	156000	DENV-1	Unclassifiable	No	No	NA	No	68900	7	41.9	6	10.2631578947368
2685	9	Female	28	3	Yes	No	Negative	39	120	90	No	No	0	41.5	137000	DENV-1	Secondary dengue	No	No	NA	No	39300	6	46	7	8.23529411764706
2686	14	Male	49	2	Yes	No	Negative	39.5	120	100	No	No	0	40	168000	DENV-1	Unclassifiable	No	No	NA	Mucose	33200	6	52.9	5	32.25
2687	13	Female	40	3	Yes	Yes	Positive	39	120	90	No	No	0	38.3	213000	DENV-1	Possible primary	No	No	NA	No	153000	7	42.7	5	29.7872340425532
2688	12	Female	29	3	Yes	Yes	Negative	39.5	100	90	No	No	0	38.7	203000	DENV-1	Unclassifiable	No	No	NA	No	91300	6	39.5	4	2.5974025974026
2689	13	Male	31	2	Yes	No	Negative	39	120	100	No	No	0	42	183000	DENV-1	Secondary dengue	No	No	NA	Skin	44000	6	47.6	5	19
2690	12	Male	40	4	Yes	No	Negative	39.5	120	90	No	No	0	39.3	36800	DENV-1	Secondary dengue	Yes	Yes	6	Skin	36800	4	45.3	6	13.25
2691	11	Female	20	3	Yes	No	Negative	39	120	90	No	No	0	36.4	98200	DENV-1	Secondary dengue	No	No	NA	No	40400	5	47.3	4	27.8378378378378
2694	12	Female	31	4	Yes	No	Negative	39	120	100	No	No	0	38.3	159000	Negative	Secondary dengue	No	No	NA	No	152000	5	43	7	11.6883116883117
2695	9	Female	25	3	Yes	Yes	Negative	39.8	100	90	No	No	0	32.4	153000	DENV-1	Unclassifiable	No	No	NA	No	47100	5	36.5	5	-1.35135135135135
2696	12	Male	37	2	Yes	Yes	Negative	39	100	100	Yes	No	0	59.4	81000	DENV-1	Secondary dengue	Yes	Yes	3	Skin	36500	4	44	3	10
2697	14	Male	50	3	No	No	Positive	39	120	100	No	Yes	0	31.5	106000	DENV-2	Unclassifiable	No	No	NA	Skin	27000	5	47.6	6	19
2698	9	Female	41	4	Yes	Yes	Equivocal	38	100	90	No	Yes	2	41.7	28400	DENV-2	Secondary dengue	No	No	NA	Skin	16400	5	43.4	5	17.2972972972973
2699	7	Male	27	4	Yes	Yes	Negative	37.4	100	90	No	No	0	37.3	181000	DENV-1	Secondary dengue	No	No	NA	Skin	99400	8	42	8	13.5135135135135
2700	12	Male	34	3	No	Yes	Negative	39	120	90	No	No	0	41.1	184000	DENV-1	Secondary dengue	Yes	Yes	7	Skin	31600	6	46.2	7	15.5
2702	13	Male	45	4	Yes	Yes	Positive	37.4	80	90	No	Yes	0	48.3	45100	DENV-1	Secondary dengue	No	No	NA	No	45100	4	49.2	8	23
2704	9	Male	21	2	Yes	No	Negative	38.5	100	90	No	No	0	37.7	95500	DENV-3	Possible primary	No	No	NA	No	124000	7	42	5	13.5135135135135
2705	9	Male	28	4	Yes	Yes	Negative	39	100	100	No	Yes	0	35.5	147000	DENV-1	Primary dengue	No	No	NA	No	133000	8	40.3	8	8.91891891891891
2706	11	Female	27	3	Yes	No	Negative	40	80	90	No	No	0	39.7	114000	NA	Secondary dengue	No	No	NA	No	76200	5	39.7	3	7.2972972972973
2707	8	Male	40	4	Yes	No	Negative	39	100	90	No	Yes	0	38.6	97700	DENV-1	Possible primary	Yes	Yes	5	Skin	13000	7	49	6	32.4324324324324
2708	12	Male	48	3	Yes	Yes	Negative	39	100	90	No	No	0	44	129000	DENV-1	Unclassifiable	No	No	NA	Skin	115000	6	44	3	10
2710	13	Female	28	3	Yes	No	Negative	39	100	90	No	No	0	42	118000	DENV-1	Secondary dengue	No	No	NA	Skin	55000	5	42	3	9.09090909090909
2711	14	Female	41	3	Yes	No	Negative	38	100	100	No	No	0	38.4	108000	Negative	Secondary dengue	No	No	NA	No	93500	4	42.6	5	10.6493506493507
2712	8	Female	40	3	Yes	Yes	Positive	39	100	90	No	No	0	40.8	72400	DENV-1	Secondary dengue	No	No	NA	Skin	42500	4	40.8	3	10.2702702702703
2714	10	Male	36.5	2	Yes	Yes	Negative	38	100	90	No	No	0	36.4	251000	DENV-1	Possible primary	No	No	NA	Skin	127000	4	37	4	0.543478260869573
2715	7	Female	32	3	Yes	No	Negative	39.5	100	90	No	No	0	40.1	40800	DENV-1	Secondary dengue	No	No	NA	Skin	40800	3	40.1	3	10.1648351648352
2716	11	Female	35	3	Yes	No	Negative	38.5	100	90	No	No	0	47	211000	DENV-1	Secondary dengue	No	No	NA	No	101000	5	47	3	22.0779220779221
2717	12	Female	33	3	Yes	No	Negative	39	120	90	No	No	0	34	166000	DENV-1	Unclassifiable	No	No	NA	Skin	30600	7	45.2	7	17.4025974025974
2718	13	Female	54	4	Yes	Yes	Positive	39.5	100	100	No	No	0	37.9	78700	DENV-1	Secondary dengue	No	No	NA	Skin	30000	7	48	6	24.6753246753247
2720	11	Female	35	4	Yes	No	Negative	38	110	90	No	Yes	0	34.5	294000	DENV-1	Primary dengue	No	No	NA	No	219000	6	41.9	8	8.83116883116883
2721	12	Male	24	1	Yes	No	Negative	38	100	90	No	No	0	43.4	276000	DENV-1	Possible primary	No	No	NA	No	136000	5	41.3	4	-4.83870967741936
2722	14	Female	43	4	Yes	No	Positive	38	100	100	No	No	0	42.6	22000	DENV-1	Secondary dengue	No	No	NA	Skin	19000	5	45	5	16.8831168831169
2725	13	Male	58	2	Yes	No	Negative	40	100	120	No	No	0	35.4	208000	DENV-1	Unclassifiable	No	No	NA	Skin	30100	7	48.2	6	20.5
2727	12	Male	45	3	No	No	Negative	38	100	90	No	No	0	40.5	101000	DENV-1	Secondary dengue	No	No	NA	Skin	85000	6	45	6	12.5
2728	13	Male	35	3	Yes	No	Negative	38.5	120	110	No	No	0	41.3	185000	DENV-1	Secondary dengue	No	No	NA	No	119000	5	49.3	5	23.25
2729	13	Female	37	3	Yes	No	Negative	38.8	120	100	No	No	0	34	110000	DENV-1	Secondary dengue	No	No	NA	No	62600	5	36.6	5	-4.93506493506493
2730	10	Female	36	4	Yes	No	Equivocal	39	100	90	No	No	0	42	88000	DENV-1	Secondary dengue	No	No	NA	Skin	67000	5	42	4	13.5135135135135
2731	10	Male	20	4	Yes	No	Equivocal	38.5	100	90	No	No	1.5	35.9	92700	DENV-1	Secondary dengue	No	No	NA	Skin	39500	6	37.8	5	2.16216216216215
2733	9	Female	23	3	Yes	Yes	Negative	38.5	110	90	No	No	0	41.2	168000	DENV-1	Unclassifiable	No	No	NA	No	87800	7	43.9	4	15.2230971128609
2735	11	Female	36	4	Yes	Yes	Positive	38	120	90	No	No	0	42.2	163000	DENV-1	Unclassifiable	No	No	NA	Skin	54000	5	43.2	7	17.0731707317073
2737	8	Male	38	3	Yes	Yes	Positive	38.5	120	90	No	Yes	0	38	222000	DENV-2	Secondary dengue	No	No	NA	No	73400	6	39	4	8.93854748603353
2739	10	Male	21	4	Yes	No	Negative	38.3	100	90	No	No	0	37	110000	DENV-1	Secondary dengue	Yes	Yes	6	Skin	19200	6	44.5	6	20.2702702702703
2740	13	Male	39	2	Yes	No	Negative	39	100	100	No	No	0	39.8	172000	DENV-3	Secondary dengue	No	No	NA	Skin	37300	6	47.6	6	8.42824601366743
2741	8	Male	20	4	Yes	No	Equivocal	38	100	90	No	No	0	36.4	156000	DENV-1	Secondary dengue	No	No	NA	No	71000	6	36.9	6	-0.270270270270274
2742	11	Male	33	3	Yes	Yes	Positive	39.5	100	90	No	No	0	45.2	114000	DENV-3	Secondary dengue	No	No	NA	Skin	70000	5	45.2	3	13.5678391959799
2744	9	Female	38	3	Yes	Yes	Positive	40	120	90	No	No	0	41.8	153000	DENV-1	Primary dengue	No	No	NA	No	120000	7	45.1	7	21.8918918918919
2746	13	Male	45	4	Yes	Yes	Negative	39	100	90	No	No	0	39.6	45900	DENV-3	Secondary dengue	No	No	NA	Skin	45900	4	40.2	3	0.500000000000007
2747	13	Male	62	4	Yes	No	Equivocal	39	120	120	No	No	0	42.4	69300	DENV-1	Secondary dengue	Yes	No	NA	Skin	26400	5	47	5	17.5
2748	13	Male	34	2	Yes	Yes	Positive	38	100	90	No	No	1	34.9	167000	DENV-3	Possible primary	Yes	No	NA	Mucose	69000	6	40	7	0
2749	12	Female	38	4	Yes	Yes	Equivocal	38.5	100	90	No	No	0	41.7	123000	DENV-1	Unclassifiable	No	No	NA	No	31800	7	46	7	9.52380952380952
2750	11	Male	25	3	Yes	No	Positive	38.5	100	90	Yes	No	0	37	123000	DENV-1	Possible primary	No	No	NA	No	11100	4	43.8	6	25.1428571428571
2752	11	Male	41	4	Yes	No	Positive	38.8	120	90	No	No	0	39	114000	DENV-3	Unclassifiable	No	No	NA	Mucose	35500	7	46	6	15
2753	14	Female	41	4	Yes	No	Positive	39	120	100	No	No	0	39	45600	DENV-1	Secondary dengue	No	No	NA	No	25500	5	44	5	39.2405063291139
2754	12	Female	23	4	Yes	No	Negative	38.3	120	90	No	No	0	41.4	154000	DENV-1	Secondary dengue	No	No	NA	No	110000	6	42.6	5	7.035175879397
2756	11	Female	56	4	Yes	Yes	Negative	39.5	100	90	No	Yes	0	41.6	93800	DENV-1	Unclassifiable	No	No	NA	No	34700	7	43.8	6	13.7662337662338
2757	8	Male	25	3	Yes	No	Negative	39	100	100	No	No	0	34	195000	DENV-1	Primary dengue	No	No	NA	No	85500	7	36.5	8	-1.35135135135135
2759	9	Male	34.5	4	Yes	No	Negative	38	100	90	No	No	0	38.5	119000	DENV-1	Secondary dengue	No	No	NA	No	62700	6	42.4	7	17.4515235457064
2760	11	Female	27	4	Yes	No	Positive	39	100	100	No	No	0	37	108000	DENV-1	Unclassifiable	No	No	NA	No	57500	6	41.4	6	7.53246753246753
2761	7	Male	35	4	Yes	No	Positive	38.2	100	100	No	Yes	0	42.6	137000	DENV-3	Secondary dengue	No	No	NA	Skin	46000	7	42.6	4	15.1351351351351
2762	10	Female	30	4	Yes	No	Negative	39	100	90	No	No	0	40.3	133000	DENV-1	Secondary dengue	Yes	No	NA	Skin	43000	6	42	7	13.5135135135135
2763	12	Female	26	3	No	Yes	Negative	39	100	90	Yes	No	0	37.6	94800	DENV-2	Unclassifiable	No	No	NA	No	20000	7	41	4	6.49350649350649
2765	13	Male	36	3	Yes	No	Negative	38.5	100	90	No	No	0	44	53800	DENV-1	Secondary dengue	No	No	NA	Skin	27100	6	44.4	5	11
2767	6	Female	20	4	Yes	Yes	Positive	38	100	90	No	Yes	2	39.3	78000	DENV-1	Secondary dengue	No	No	NA	Skin	39000	6	45.2	5	22.1621621621622
2768	6	Male	19	4	Yes	No	Equivocal	40	100	90	No	No	0	34.6	201000	DENV-3	Possible primary	No	No	NA	Skin	77900	8	40.3	8	8.91891891891891
2769	8	Female	30	3	No	No	Positive	38	100	90	No	No	0	37.8	156000	DENV-2	Unclassifiable	No	No	NA	No	48600	7	41.2	7	11.3513513513514
2771	12	Male	31	4	Yes	No	Positive	38.5	100	100	No	No	0	37	118000	DENV-1	Unclassifiable	No	No	NA	Skin	75000	7	42.8	8	7.80856423173802
2772	5	Male	22	3	Yes	No	Negative	39	100	90	No	No	0	33	156000	DENV-3	Possible primary	No	No	NA	No	138000	4	36	6	-2.7027027027027
2774	13	Female	37.5	3	Yes	No	Negative	37	100	90	No	No	0	41.3	25600	DENV-1	Secondary dengue	No	No	NA	Skin	19100	4	42.4	5	10.1298701298701
2775	12	Female	38	4	Yes	Yes	Negative	38	100	90	No	No	1	39	91900	DENV-1	Unclassifiable	No	No	NA	No	33000	6	42	6	9.09090909090909
2776	12	Female	27	4	Yes	Yes	Equivocal	39.5	120	90	No	No	0	39.4	126000	DENV-1	Secondary dengue	No	No	NA	No	45800	6	39.4	4	2.33766233766233
2777	12	Male	33	2	Yes	Yes	Positive	37.7	100	90	No	No	0	38	177000	DENV-1	Possible primary	No	No	NA	Skin	45400	6	44.6	6	11.5
2778	9	Female	19.5	2	Yes	Yes	Equivocal	39	120	90	No	Yes	0	39	245000	DENV-1	Secondary dengue	No	No	NA	Skin	55900	7	46.8	7	26.4864864864865
2779	11	Male	25	4	Yes	No	Negative	39	120	90	No	No	0	37.1	151000	DENV-2	Secondary dengue	No	No	NA	Skin	92700	7	45.8	7	22.7882037533512
2781	9	Female	35	2	Yes	No	Negative	38	100	90	No	No	0	36.7	216000	DENV-1	Unclassifiable	No	No	NA	No	100000	6	44.3	3	19.7297297297297
2782	14	Male	75	4	Yes	No	Negative	38	100	100	No	No	0	42.7	116000	DENV-1	Unclassifiable	No	No	NA	No	91100	6	42.7	4	6.75000000000001
2783	13	Male	36	3	Yes	No	Negative	39	120	90	No	No	0	44.3	147000	DENV-1	Secondary dengue	No	No	NA	No	82300	6	44.9	7	14.5408163265306
2784	14	Female	52	4	Yes	No	Negative	39	110	90	No	No	0	40.2	140000	DENV-1	Unclassifiable	No	No	NA	No	66000	7	44.4	7	15.3246753246753
2787	13	Female	32	3	Yes	No	Negative	39	112	100	No	No	0	40.7	138000	DENV-1	Unclassifiable	No	No	NA	Mucose	18700	6	49.1	7	27.5324675324675
2788	10	Male	24	4	Yes	No	Negative	38	100	110	Yes	No	0	44	248000	DENV-1	Unclassifiable	Yes	No	NA	No	175000	7	44	4	18.9189189189189
2789	13	Male	63	4	Yes	No	Negative	39.5	100	100	No	No	0	49.7	50000	DENV-1	Secondary dengue	No	No	NA	No	50000	4	49.7	4	24.8743718592965
2791	10	Female	25	4	Yes	No	Positive	39	100	90	No	No	0	43.5	131000	DENV-1	Secondary dengue	No	No	NA	Mucose	62900	6	43.5	4	12.6943005181347
2793	10	Female	26	4	Yes	No	Negative	38.5	80	90	No	No	0	36.1	263000	Negative	Secondary dengue	No	No	NA	No	263000	4	40.9	8	10.5405405405405
2794	14	Male	35	3	Yes	Yes	Positive	38.5	100	120	No	No	0	43.2	35700	DENV-1	Unclassifiable	No	No	NA	Skin	30800	4	43.2	3	8.00000000000001
2795	14	Female	38	4	Yes	No	Equivocal	38	100	120	No	No	0	39	45800	DENV-1	Secondary dengue	No	No	NA	Skin	44300	5	39	4	7.73480662983425
2798	6	Male	15	4	Yes	Yes	Negative	38.5	120	90	No	No	0	35.5	148000	DENV-2	Unclassifiable	No	No	NA	No	148000	4	35.5	4	-4.05405405405405
2799	8	Female	20	3	Yes	Yes	Negative	38.3	100	90	No	No	0	42.1	232000	DENV-3	Unclassifiable	No	No	NA	Skin	127000	6	44.2	8	19.4594594594595
2800	11	Female	38	2	Yes	No	Negative	39	110	120	No	No	0	41.9	222000	Negative	Secondary dengue	No	No	NA	No	NA	NA	NA	NA	NA
2801	10	Male	28	3	Yes	No	Negative	39.2	100	100	No	No	0	36	263000	DENV-1	Secondary dengue	No	No	NA	No	120000	7	42.1	7	13.7837837837838
2803	13	Male	40	2	Yes	No	Equivocal	40	84	120	No	No	0	41.7	143000	DENV-3	Secondary dengue	No	No	NA	No	88000	5	46.1	5	10.8173076923077
2805	11	Female	45	3	Yes	No	Negative	39	100	120	No	No	0	43.1	268000	DENV-1	Primary dengue	No	No	NA	No	218000	7	43.1	3	11.948051948052
2806	11	Female	34	3	Yes	No	Negative	41	120	110	No	No	0	37.8	266000	DENV-1	Unclassifiable	No	No	NA	Skin	77800	7	39.9	8	-7.85219399538106
2807	8	Female	22	4	Yes	No	Equivocal	38	100	90	No	No	0	36.5	301000	DENV-1	Possible primary	No	No	NA	No	238000	7	37.8	7	5.58659217877095
2808	8	Male	27	4	Yes	No	Equivocal	39.5	120	90	No	No	0	38	192000	Negative	Secondary dengue	No	No	NA	No	148000	5	38.5	7	4.05405405405405
2809	6	Male	22	3	Yes	No	Negative	37.6	100	90	No	No	0	34.7	156000	DENV-1	Secondary dengue	No	No	NA	Skin	59800	5	41.7	6	28.7037037037037
2810	13	Female	35	4	Yes	No	Negative	40	120	90	No	No	0	40.3	118000	DENV-3	Secondary dengue	No	No	NA	No	77700	6	46.9	6	21.8181818181818
2811	12	Female	40	4	No	Yes	Positive	39	100	90	No	No	0	45.4	74000	DENV-1	Secondary dengue	No	No	NA	Skin	74000	4	45.4	4	17.9220779220779
2812	13	Male	31	4	Yes	Yes	Equivocal	37.7	100	90	Yes	No	0	31.9	124000	DENV-1	Unclassifiable	No	No	NA	No	105000	6	39.5	6	-1.25
2813	10	Female	29	3	Yes	No	Negative	38.5	90	90	No	No	0	39.2	99100	DENV-1	Unclassifiable	No	No	NA	No	59600	5	49.9	5	34.8648648648649
2814	14	Male	41	3	Yes	Yes	Negative	39	100	110	No	No	0	44.8	174000	DENV-1	Unclassifiable	No	No	NA	No	82400	7	50.7	6	26.75
2815	15	Male	42	4	Yes	No	Positive	38	100	90	No	No	0	44.9	103000	DENV-1	Secondary dengue	No	No	NA	Skin	33900	6	51.8	6	36.3157894736842
2816	11	Female	39	4	Yes	No	Positive	40.4	120	110	No	No	0	42.2	207000	DENV-3	Unclassifiable	No	No	NA	No	47900	7	44.9	6	16.6233766233766
2818	11	Female	24	3	Yes	Yes	Negative	39	110	90	No	Yes	0	42	109000	DENV-1	Unclassifiable	No	No	NA	Skin	31100	8	47	6	41.566265060241
2819	9	Male	46	4	Yes	Yes	Negative	39.2	100	90	No	No	0	41.1	207000	DENV-1	Unclassifiable	No	No	NA	Skin	103000	7	44.7	5	20.8108108108108
2821	12	Male	36	2	Yes	Yes	Negative	39	100	90	No	No	0	39.3	292000	DENV-1	Unclassifiable	No	No	NA	No	84700	3	42.8	4	6.99999999999999
2822	12	Male	46	3	Yes	Yes	Equivocal	38	100	90	No	No	0	41	121000	DENV-1	Unclassifiable	No	No	NA	No	94200	7	44.3	5	10.75
2823	13	Female	41	4	Yes	No	Equivocal	38	100	100	No	No	0	41.3	107000	DENV-1	Unclassifiable	No	No	NA	No	69900	6	43.8	6	13.7662337662338
2825	14	Male	47	3	Yes	No	Positive	39	100	130	No	No	0	48.4	123000	DENV-3	Primary dengue	No	No	NA	Skin	60000	6	48.4	3	21
2826	12	Male	30	2	Yes	No	Negative	39	100	90	No	No	0	39.8	156000	DENV-1	Primary dengue	No	No	NA	Skin	81000	6	41.9	6	4.75
2828	14	Male	49	4	Yes	No	Equivocal	39.7	100	90	Yes	No	0	39	104000	DENV-1	Unclassifiable	No	No	NA	No	28400	7	49.6	7	24
2829	9	Male	22	3	Yes	No	Positive	38	110	90	Yes	No	0	34.8	267000	DENV-1	Possible primary	No	No	NA	Skin	139000	7	40	6	9.28961748633879
2830	12	Male	32	3	Yes	Yes	Negative	39.5	90	90	No	No	0	41.5	163000	DENV-2	Secondary dengue	No	No	NA	No	130000	5	41.5	3	3.75
2831	8	Female	19	2	Yes	Yes	Negative	39	120	90	No	No	0	44.3	194000	DENV-1	Possible primary	Yes	Yes	5	Skin	20600	6	46	5	24.3243243243243
2832	12	Female	52	4	Yes	Yes	Positive	40	100	100	No	No	0	39.6	76700	Negative	Secondary dengue	No	No	NA	Skin	52900	5	40.7	5	5.71428571428572
2833	12	Male	45	2	Yes	Yes	Negative	39	100	90	No	No	0	36.7	246000	DENV-1	Unclassifiable	No	No	NA	Skin	54100	7	52.8	6	34.010152284264
2834	12	Female	35	4	Yes	No	Equivocal	39.2	100	100	No	No	0	39.9	64400	DENV-1	Possible primary	No	No	NA	Skin	50700	5	42.2	5	9.61038961038962
2835	14	Male	41	4	Yes	Yes	Positive	39	100	100	No	No	0	41.5	91800	DENV-1	Unclassifiable	No	No	NA	No	70600	6	51.1	8	27.75
2836	12	Male	42	2	Yes	Yes	Negative	40	120	100	No	No	0	37.1	97300	DENV-1	Unclassifiable	No	No	NA	No	45400	7	49.6	6	24
2839	8	Male	25	4	Yes	Yes	Equivocal	39	100	90	No	Yes	0	36.3	148000	DENV-1	Unclassifiable	No	No	NA	No	49800	7	54	6	45.945945945946
2840	11	Male	42	4	Yes	Yes	Positive	38.5	100	90	No	No	0	38.5	142000	DENV-1	Secondary dengue	No	No	NA	No	99000	6	53.7	6	34.25
2841	12	Female	34	4	Yes	No	Equivocal	38	100	100	No	No	0	39	142000	DENV-1	Possible primary	No	No	NA	No	130000	5	46.8	6	21.5584415584416
2842	11	Female	45	4	Yes	No	Positive	39	100	90	No	No	0	37.5	87800	DENV-3	Secondary dengue	No	No	NA	Skin	29700	7	49.7	6	36.1643835616438
2843	14	Male	41	3	Yes	No	Positive	40	100	100	No	No	0	42.3	162000	DENV-1	Unclassifiable	No	No	NA	No	39700	6	46.1	5	15.25
2844	12	Female	30	4	Yes	No	Equivocal	40	120	90	No	No	0	40	215000	DENV-1	Possible primary	No	No	NA	No	155000	6	41	7	6.49350649350649
2845	14	Male	57	3	Yes	Yes	Equivocal	39	100	100	No	No	0	41	168000	DENV-1	Unclassifiable	No	No	NA	Skin	121000	7	42.7	4	6.75000000000001
2846	9	Female	22	4	Yes	No	Positive	39.5	130	100	No	No	0	41.9	167000	DENV-1	Secondary dengue	No	No	NA	No	39900	7	46.7	5	24.2021276595745
2849	10	Male	29	2	Yes	Yes	Positive	38	120	90	Yes	No	0	38.6	266000	DENV-1	Secondary dengue	Yes	No	NA	Skin	23000	7	49.7	6	34.3243243243243
2850	12	Female	34	3	Yes	No	Negative	40	100	100	No	No	0	35.2	254000	DENV-1	Unclassifiable	No	No	NA	No	85700	6	40.9	8	7.9155672823219
2851	13	Male	58	4	Yes	No	Negative	38	100	100	No	No	0	45.5	134000	DENV-1	Secondary dengue	No	No	NA	Mucose	68700	7	45.5	4	13.75
2852	8	Female	18.5	4	Yes	Yes	Negative	38.5	100	100	No	No	0	36.2	394000	DENV-1	Unclassifiable	No	No	NA	No	141000	5	36.2	4	14.9206349206349
2853	11	Male	38	3	Yes	Yes	Equivocal	38	100	100	No	Yes	0	38	272000	DENV-1	Unclassifiable	No	No	NA	No	132000	6	43.9	8	10.3015075376884
2854	9	Female	24	4	Yes	Yes	Negative	39.5	100	90	No	No	0	38.8	108000	DENV-1	Unclassifiable	No	No	NA	No	25200	8	50.1	8	35.4054054054054
2855	13	Male	32	4	Yes	No	Negative	40	100	90	No	No	0	40.8	116000	DENV-2	Unclassifiable	No	No	NA	Skin	26900	6	40.8	4	2.77078085642316
2857	11	Female	32	4	Yes	No	Equivocal	38	120	90	No	No	0	36	94600	DENV-1	Primary dengue	No	No	NA	Skin	35700	7	40.8	6	5.97402597402597
2858	8	Male	20	4	Yes	No	Equivocal	38	120	90	Yes	No	0	34.4	103000	DENV-1	Secondary dengue	No	No	NA	Skin	62500	6	37.7	6	4.72222222222223
2859	7	Male	19	2	Yes	Yes	Negative	40	120	90	No	No	0	36	145000	DENV-1	Unclassifiable	No	No	NA	No	81700	6	41.6	3	12.4324324324324
2860	13	Female	61	4	Yes	Yes	Positive	40	120	120	No	No	0	36.4	87500	DENV-1	Secondary dengue	No	No	NA	No	43500	6	38	7	-1.04166666666666
2862	7	Male	20	4	Yes	No	Positive	39.5	100	100	No	Yes	0	39.5	68000	DENV-1	Secondary dengue	No	No	NA	No	49000	5	42.6	5	10.9375
2864	13	Female	37	3	Yes	Yes	Equivocal	39	120	90	No	No	0	41.2	115000	DENV-1	Unclassifiable	No	No	NA	No	38600	6	46.6	5	21.038961038961
2865	13	Female	56	3	Yes	Yes	Negative	40	100	90	No	Yes	0	37.4	163000	DENV-1	Secondary dengue	No	No	NA	Skin	48000	7	39	7	1.2987012987013
2866	13	Male	80	4	Yes	Yes	Negative	39	110	120	No	Yes	2	43.3	185000	DENV-1	Secondary dengue	Yes	Yes	6	Skin	55900	6	50.2	6	25.5
2867	13	Male	70	4	Yes	Yes	Equivocal	39	120	90	No	Yes	0	39.4	119000	DENV-1	Unclassifiable	No	No	NA	No	107000	6	42.3	6	5.4862842892768
2868	10	Male	25	4	Yes	No	Equivocal	39	100	90	No	Yes	0	41.9	94800	DENV-1	Secondary dengue	No	No	NA	Skin	55000	6	42.5	5	24.633431085044
2869	10	Male	53	4	Yes	No	Positive	40	100	100	No	No	0	40.1	91700	DENV-1	Secondary dengue	No	No	NA	Skin	37800	6	47.5	6	28.3783783783784
2870	13	Male	33	3	Yes	No	Equivocal	39.5	100	90	No	No	0	40.1	198000	DENV-1	Secondary dengue	No	No	NA	No	78900	7	42.5	7	6.25
2871	14	Male	40	4	Yes	Yes	Negative	39	120	100	No	Yes	0	39.6	87700	DENV-1	Secondary dengue	No	No	NA	Skin	47200	5	46.8	6	17
2872	13	Male	42	2	Yes	No	Negative	39	100	100	No	No	0	46.9	208000	DENV-1	Possible primary	Yes	No	NA	Mucose	156000	6	40	7	12.3595505617977
2873	13	Male	43	3	Yes	No	Negative	38.7	100	120	No	No	0	39.4	244000	DENV-1	Secondary dengue	Yes	Yes	7	Skin	79100	8	49	8	22.5
2874	13	Male	39	4	Yes	No	Equivocal	37	100	110	Yes	Yes	0	40.9	116000	DENV-1	Secondary dengue	No	No	NA	No	98500	6	40.9	4	2.25
2875	12	Male	34	4	Yes	Yes	Positive	39	120	100	No	No	0	40.5	85400	DENV-1	Secondary dengue	No	No	NA	No	85400	4	44.3	6	3.99061032863849
2876	9	Male	30	4	Yes	No	Positive	39.5	120	90	No	Yes	0	41	111000	DENV-1	Unclassifiable	No	No	NA	No	26700	6	48.2	8	30.2702702702703
2877	12	Male	39	2	Yes	No	Positive	40	120	90	No	No	0	41	228000	DENV-1	Secondary dengue	No	No	NA	No	110000	5	45.3	6	-4.22832980972516
2878	8	Male	25	3	Yes	Yes	Positive	38.8	120	90	No	No	0	43	135000	DENV-1	Possible primary	No	No	NA	Mucose	66000	5	43	3	16.2162162162162
2879	9	Female	35	3	Yes	No	Negative	39.5	120	90	No	No	0	33.8	218000	DENV-1	Possible primary	No	No	NA	No	206000	5	40.1	7	8.37837837837838
2880	11	Male	28	4	Yes	Yes	Equivocal	38.8	100	90	No	No	0	45.3	43000	DENV-1	Secondary dengue	No	No	NA	No	29400	5	45.3	4	13.25
2881	9	Male	30	4	Yes	Yes	Negative	38.8	100	100	No	No	0	37.2	46300	DENV-1	Secondary dengue	No	No	NA	Skin	25200	5	47.2	6	27.5675675675676
2882	12	Male	33	3	Yes	No	Equivocal	38.8	120	90	No	No	0	37.4	120000	DENV-1	Secondary dengue	No	No	NA	No	108000	6	42.3	5	5.74999999999999
2883	9	Male	30	4	Yes	No	Negative	37.9	100	100	No	No	0	53.1	137000	Negative	Secondary dengue	No	No	NA	No	137000	4	53.1	4	43.5135135135135
2884	14	Male	54	3	Yes	Yes	Equivocal	38.5	100	120	No	Yes	0	42.9	257000	DENV-1	Unclassifiable	No	No	NA	No	127000	5	45	4	12.5
2885	10	Male	26	3	Yes	Yes	Equivocal	39	100	110	No	No	0	29.9	143000	DENV-1	Possible primary	Yes	Yes	5	Skin	25000	6	49.9	5	34.8648648648649
2887	13	Male	62	3	Yes	Yes	Negative	38.5	100	100	No	No	0	44.7	105000	Negative	Primary dengue	No	No	NA	Skin	88200	7	46.5	5	6.89655172413793
2888	8	Male	25	3	Yes	No	Negative	39.5	100	90	No	No	0	35.2	174000	DENV-1	Primary dengue	No	No	NA	Skin	70000	8	41.1	7	11.0810810810811
2889	12	Male	37	4	Yes	No	Negative	39	120	90	No	No	0	41.4	90200	DENV-1	Unclassifiable	No	No	NA	No	72300	5	46.4	5	10.4761904761905
2890	14	Male	37	3	Yes	No	Negative	37.5	100	100	No	No	0	40.2	158000	DENV-1	Secondary dengue	No	No	NA	No	80200	5	42.5	4	14.247311827957
2892	14	Male	31	4	Yes	Yes	Negative	37.6	100	90	No	No	0	44.4	66600	Negative	Secondary dengue	No	No	NA	No	66600	4	44.4	4	11
2894	14	Male	40	2	Yes	Yes	Equivocal	40	110	90	No	No	0	36	146000	DENV-1	Possible primary	No	No	NA	Mucose	75500	7	40	4	18.3431952662722
2895	7	Male	30	3	Yes	Yes	Negative	39	100	90	No	Yes	0	34.7	121000	DENV-2	Secondary dengue	No	No	NA	No	110000	4	38.8	4	4.86486486486486
2896	8	Female	25	3	Yes	Yes	Negative	38	100	100	No	No	0	40.9	173000	DENV-1	Primary dengue	No	No	NA	No	66000	7	43.5	5	4.81927710843374
2897	14	Male	54	4	No	No	Negative	38	100	100	No	No	0	43	182000	DENV-1	Secondary dengue	No	No	NA	No	156000	6	44	5	5.01193317422435
2898	11	Female	34	4	Yes	No	Negative	40	100	90	No	No	0	42.8	96100	DENV-1	Unclassifiable	No	No	NA	No	49000	6	45.2	5	17.4025974025974
2899	9	Female	20	4	Yes	No	Negative	39	100	90	No	No	0	41.5	68000	DENV-1	Secondary dengue	No	No	NA	Skin	19800	5	52.9	5	40.3183023872679
2900	14	Male	42	3	Yes	No	Equivocal	40	120	100	No	No	0	39.6	69400	DENV-3	Secondary dengue	No	No	NA	Skin	30800	6	45.9	6	14.75
2901	12	Female	46	2	Yes	Yes	Negative	39	100	100	No	No	0	39.2	154000	DENV-3	Unclassifiable	No	No	NA	Skin	89300	6	42	8	9.09090909090909
2902	15	Male	50	2	Yes	Yes	Negative	40	100	100	No	No	0	37.3	158000	Negative	Primary dengue	No	No	NA	Skin	111000	6	41.6	6	4
2903	12	Female	28	3	Yes	No	Positive	38	100	90	No	No	0	41	61600	DENV-1	Secondary dengue	No	No	NA	Skin	41100	5	43.9	6	14.025974025974
2904	14	Female	49	4	Yes	No	Negative	38.5	120	120	Yes	No	0	39	103000	DENV-1	Secondary dengue	No	No	NA	No	39300	6	43.2	7	12.2077922077922
2905	9	Female	23	4	Yes	No	Negative	38	120	90	Yes	No	0	41.1	119000	DENV-1	Secondary dengue	No	No	NA	No	57000	6	42.7	5	20.9631728045326
2906	7	Female	26.5	4	Yes	No	Positive	39	100	100	Yes	No	0	35.3	81500	DENV-1	Secondary dengue	No	No	NA	Skin	39400	5	38.5	6	4.05405405405405
2907	11	Female	50	4	Yes	Yes	Positive	40	120	100	No	Yes	0	39.1	197000	DENV-1	Unclassifiable	No	No	NA	Skin	82700	7	41.1	7	6.75324675324676
2908	11	Female	29	3	Yes	No	Positive	40	100	90	Yes	No	0	37.8	77900	DENV-1	Secondary dengue	No	No	NA	Skin	55200	5	43.2	4	12.2077922077922
2909	11	Male	39	4	Yes	No	Equivocal	39	100	100	No	No	0	45.8	151000	DENV-1	Unclassifiable	No	No	NA	Skin	102000	6	48.1	6	20.25
2910	14	Male	54	3	Yes	Yes	Negative	39	100	90	No	No	0	43	165000	DENV-1	Possible primary	No	No	NA	Skin	42600	7	45.7	6	6.03248259860789
2911	13	Male	47	4	Yes	No	Equivocal	39	100	90	No	No	0	47.6	80400	DENV-1	Secondary dengue	Yes	Yes	5	Skin	18600	6	58	5	45
2912	14	Male	48	3	Yes	No	Equivocal	40	100	90	Yes	No	0	39.4	183000	DENV-1	Secondary dengue	No	No	NA	No	93600	6	43.2	7	6.14250614250614
2913	11	Female	25	2	Yes	No	Negative	38	120	100	No	No	0	38.1	167000	DENV-3	Possible primary	No	No	NA	No	139000	6	41.4	3	7.53246753246753
2914	7	Male	35	4	Yes	Yes	Negative	40	100	100	No	No	1	38.8	145000	DENV-2	Secondary dengue	No	No	NA	No	75400	6	39.9	5	7.83783783783783
2915	11	Male	41	2	Yes	No	Negative	39.5	120	90	No	No	0	37	261000	DENV-1	Unclassifiable	No	No	NA	Skin	51700	8	39.6	5	-1.73697270471463
2916	13	Male	52	3	Yes	Yes	Negative	39	120	100	No	No	0	40.6	145000	DENV-1	Unclassifiable	No	No	NA	Skin	43400	7	46.6	6	14.2156862745098
2917	12	Male	40	4	Yes	No	Equivocal	38.5	90	90	No	No	0	38.9	102000	DENV-3	Secondary dengue	No	No	NA	Mucose	31500	7	43	7	18.1318681318681
2918	13	Female	52	4	Yes	Yes	Negative	38	100	110	No	No	0	45.5	200000	DENV-3	Possible primary	No	No	NA	No	176000	7	45.5	4	18.1818181818182
2919	10	Male	30	2	Yes	No	Equivocal	39.3	100	90	No	No	0	37	170000	Negative	Secondary dengue	No	No	NA	Skin	72500	5	39.2	4	5.94594594594595
2923	13	Male	60	3	Yes	Yes	Positive	38.8	100	100	No	No	0	40.6	123000	DENV-1	Unclassifiable	No	No	NA	Mucose	77000	5	40.6	3	10.6267029972752
2924	9	Female	26	4	Yes	No	Positive	38.3	100	100	No	No	0	38	54600	DENV-2	Secondary dengue	No	No	NA	No	34900	5	40.5	5	7.7127659574468
2925	13	Male	38	3	Yes	No	Negative	39	100	100	No	No	0	42.5	43300	DENV-1	Secondary dengue	No	No	NA	No	43300	3	42.5	3	6.25
2926	10	Male	33	4	Yes	No	Equivocal	38.5	100	90	No	No	0	38.6	102000	DENV-1	Unclassifiable	No	No	NA	Skin	31000	7	47.2	6	27.5675675675676
2927	6	Female	23	3	Yes	No	Negative	39	100	90	No	No	0	36.2	108000	DENV-1	Possible primary	No	No	NA	Skin	57400	7	36.2	3	-11.4914425427873
2928	11	Female	36	3	Yes	No	Negative	39.5	100	90	No	No	0	36.2	191000	DENV-3	Secondary dengue	No	No	NA	No	160000	6	36.4	4	-3.95778364116095
2929	14	Male	50	4	Yes	No	Negative	39	100	90	No	No	0	43.2	140000	DENV-1	Secondary dengue	No	No	NA	No	124000	6	45.3	6	13.25
2930	14	Female	44	4	Yes	No	Negative	39.5	100	90	No	No	0	37.2	198000	DENV-3	Secondary dengue	No	No	NA	Skin	172000	6	37.4	7	-2.85714285714286
2931	13	Male	44	4	Yes	No	Negative	40	100	90	No	No	0	44.3	121000	DENV-3	Secondary dengue	No	No	NA	No	53300	6	45.8	6	14.5
2932	13	Male	34	4	Yes	No	Equivocal	39.5	100	100	No	No	0	39.7	129000	DENV-1	Primary dengue	No	No	NA	Mucose	66800	7	41.9	7	4.75
2933	10	Male	29	4	Yes	No	Negative	39	100	90	No	No	0	38.3	84800	DENV-1	Secondary dengue	Yes	Yes	5	No	34600	6	50.7	5	37.027027027027
2934	7	Male	20	4	Yes	Yes	Positive	38	100	90	No	No	0	38.5	198000	DENV-1	Primary dengue	No	No	NA	No	126000	7	38.5	4	4.05405405405405
2936	11	Male	40	3	Yes	Yes	Equivocal	39	100	90	No	No	0	37.6	194000	DENV-3	Unclassifiable	No	No	NA	No	101000	6	37.6	3	-6
2937	12	Male	41	3	Yes	No	Negative	39.5	120	90	No	No	0	42.7	114000	DENV-1	Unclassifiable	No	No	NA	No	16700	6	51.3	6	28.25
2938	13	Male	50	3	Yes	Yes	Negative	37.5	120	100	No	Yes	0	44.3	112000	DENV-1	Secondary dengue	No	No	NA	Skin	86000	5	44.3	3	2.3094688221709
2939	14	Male	45	3	Yes	No	Negative	39	100	100	No	No	0	37.4	182000	Negative	Primary dengue	No	No	NA	No	182000	3	42.4	7	9.84455958549222
2940	9	Female	24	2	Yes	No	Negative	39	100	100	No	No	0	48.1	136000	DENV-3	Secondary dengue	No	No	NA	No	199000	4	39.7	6	-3.17073170731707
2942	7	Female	20	2	Yes	No	Negative	39.6	120	90	No	No	0	34.7	239000	DENV-1	Possible primary	No	No	NA	No	218000	3	36.6	7	-1.08108108108108
2943	13	Male	70	1	Yes	No	Positive	40	100	100	No	No	0	40.7	248000	DENV-1	Unclassifiable	No	No	NA	No	69300	4	44.2	6	8.5995085995086
2944	7	Male	23	3	No	No	Negative	39.5	120	100	No	No	0	38	101000	DENV-1	Secondary dengue	No	No	NA	No	57800	7	41.3	7	11.6216216216216
2945	13	Male	76	2	Yes	No	Negative	39.5	100	100	No	Yes	0	44.2	222000	DENV-1	Secondary dengue	No	No	NA	Skin	84700	6	48.8	5	11.4155251141553
2946	14	Male	39	4	Yes	Yes	Negative	38.5	100	90	Yes	No	0	44.6	113000	DENV-1	Secondary dengue	No	No	NA	No	79200	6	45.4	6	13.5
2947	13	Male	56	3	Yes	No	Negative	39	100	90	No	No	0	38	196000	DENV-1	Possible primary	No	No	NA	Skin	127000	7	44.2	4	10.5
2948	12	Female	36	3	Yes	No	Negative	38	100	90	No	No	0	39.8	95700	DENV-1	Secondary dengue	No	No	NA	Skin	95700	3	41.1	4	6.75324675324676
2949	14	Male	50	4	Yes	Yes	Positive	39	120	100	No	No	0	42.6	50800	DENV-1	Possible primary	No	No	NA	Skin	41700	5	42.8	6	0.943396226415091
2952	12	Female	41	3	Yes	No	Negative	40	120	90	No	No	0	33.4	197000	DENV-1	Unclassifiable	No	No	NA	Skin	63600	6	36.4	4	-5.45454545454546
2953	11	Female	42	2	Yes	Yes	Positive	40	120	100	No	No	0	42.5	219000	DENV-1	Unclassifiable	No	No	NA	Skin	70400	6	42.2	3	13.7466307277628
2954	12	Male	32	4	Yes	Yes	Positive	39.5	120	90	No	No	0	46.5	46000	DENV-1	Unclassifiable	No	No	NA	Skin	20000	6	52	6	24.1050119331742
2955	11	Male	28	2	Yes	No	Negative	39	120	90	No	No	0	35.2	222000	DENV-1	Unclassifiable	No	No	NA	No	122000	5	39	7	-2.5
2956	10	Female	36	3	Yes	Yes	Negative	39	100	90	No	No	0	38.6	81300	DENV-1	Secondary dengue	No	No	NA	No	32600	5	44.2	5	11.0552763819096
2957	13	Male	40	4	Yes	No	Negative	39.2	100	120	No	No	0	36.5	151000	DENV-3	Unclassifiable	No	No	NA	No	67500	7	39.7	6	15.4069767441861
2958	11	Male	26	4	Yes	No	Negative	39.2	100	100	No	No	0	35.4	105000	DENV-3	Unclassifiable	No	No	NA	No	68800	6	40.1	5	11.6991643454039
2959	8	Male	32	3	Yes	Yes	Negative	39.5	100	90	No	No	0	37.7	176000	DENV-1	Primary dengue	No	No	NA	No	110000	7	37.9	6	2.43243243243243
2960	10	Male	27	4	Yes	No	Equivocal	38.8	120	90	No	No	0	36	125000	DENV-1	Possible primary	No	No	NA	No	104000	5	37.9	5	5.8659217877095
2961	14	Male	46	3	Yes	No	Negative	39.3	100	120	No	No	0	42.7	158000	DENV-3	Secondary dengue	No	No	NA	No	135000	5	44.3	5	10.75
2962	12	Female	35	2	Yes	No	Negative	39	100	90	No	No	0	35.3	159000	DENV-1	Secondary dengue	No	No	NA	Skin	24600	6	43.7	6	13.5064935064935
2963	10	Female	30	4	Yes	No	Equivocal	38	100	90	Yes	No	0	30.9	235000	DENV-1	Primary dengue	Yes	No	NA	Mucose	59000	7	44.6	5	27.4285714285714
2964	12	Female	39	4	Yes	Yes	Equivocal	38.5	110	90	No	No	0	38	98000	DENV-1	Possible primary	No	No	NA	Skin	50600	6	45.9	5	19.2207792207792
2965	14	Male	51	4	Yes	Yes	Equivocal	40.5	120	90	No	No	0	48.5	91400	DENV-1	Secondary dengue	No	No	NA	Skin	47800	6	48.5	4	20.9476309226933
2966	14	Female	39	3	Yes	No	Equivocal	38.3	100	90	No	No	0	41.3	220000	DENV-1	Primary dengue	No	No	NA	Skin	104000	8	43.1	8	11.948051948052
2967	14	Male	40	3	Yes	Yes	Positive	39	110	100	No	No	0	43.6	206000	DENV-1	Secondary dengue	No	No	NA	Skin	42600	7	48.8	6	22
2971	9	Male	20	2	Yes	No	Equivocal	40	120	90	No	No	0	35	299000	DENV-1	Secondary dengue	No	No	NA	Skin	41400	6	46.2	6	24.8648648648649
2972	9	Female	28	4	Yes	Yes	Equivocal	39	120	90	No	No	0	38.6	134000	DENV-1	Secondary dengue	No	No	NA	Skin	86100	6	40.2	8	3.07692307692308
2973	14	Male	43	4	Yes	No	Equivocal	39	120	90	No	No	0	41.7	208000	DENV-3	Unclassifiable	No	No	NA	Skin	45000	8	48.7	7	21.75
2975	14	Male	46	4	Yes	No	Equivocal	38.7	100	90	No	No	0	38.9	112000	DENV-1	Secondary dengue	No	No	NA	Skin	76500	5	39.2	5	1.29198966408269
2976	13	Male	37	2	Yes	Yes	Equivocal	37.8	100	90	No	Yes	0	39.7	192000	DENV-1	Possible primary	No	No	NA	Skin	132000	6	42	6	5
2978	11	Female	55	4	Yes	No	Positive	37.5	100	90	Yes	No	0	38.2	100000	DENV-3	Secondary dengue	No	No	NA	No	65700	5	42.2	7	9.61038961038962
2979	11	Female	30	4	Yes	No	Positive	38.5	80	90	No	No	0	42	191000	DENV-1	Unclassifiable	No	No	NA	Skin	79200	7	42.1	6	9.35064935064935
2980	12	Male	45	3	Yes	No	Negative	38.5	100	100	No	No	0	37.8	153000	DENV-1	Secondary dengue	No	No	NA	No	80200	6	42.9	6	7.25
2981	7	Male	22	4	Yes	Yes	Negative	39	100	90	No	Yes	0	37.6	174000	DENV-1	Unclassifiable	No	No	NA	No	82600	7	38.2	6	3.24324324324325
2982	12	Male	60	3	Yes	No	Negative	40	100	90	No	No	0	45.5	198000	DENV-3	Primary dengue	No	No	NA	Mucose	86700	7	45.5	3	13.75
2983	14	Male	46	4	Yes	No	Negative	40.5	120	90	No	No	0	42.2	36300	DENV-1	Secondary dengue	No	No	NA	Skin	6920	6	47.5	6	18.75
2984	8	Female	21	4	Yes	No	Negative	37.5	100	90	No	Yes	0	37.7	167000	DENV-3	Unclassifiable	No	No	NA	Skin	80700	7	40.3	7	18.5294117647059
2985	14	Male	52	3	Yes	No	Equivocal	39.5	120	100	No	No	0	49.8	45600	DENV-1	Secondary dengue	No	No	NA	Skin	42000	5	49.8	3	13.4396355353075
2987	14	Female	40	4	Yes	No	Positive	37	100	100	No	No	0	44.4	70400	DENV-1	Secondary dengue	No	No	NA	Skin	38600	6	44.4	4	22.6519337016574
2988	7	Male	24	2	Yes	No	Negative	40.5	128	90	No	No	0	39.2	254000	DENV-1	Possible primary	No	No	NA	Mucose	83000	7	49.7	6	40.7932011331445
2990	9	Male	43	3	Yes	Yes	Negative	39	110	100	No	No	0	39.7	224000	DENV-1	Secondary dengue	No	No	NA	No	122000	5	41.6	7	12.4324324324324
2991	14	Male	42	4	Yes	No	Equivocal	38	100	100	No	No	0	40.9	120000	DENV-1	Secondary dengue	No	No	NA	No	51700	7	42.7	7	8.92857142857143
2993	9	Male	36.5	4	Yes	Yes	Negative	38.2	110	90	No	No	0	40.9	117000	DENV-1	Secondary dengue	No	No	NA	Skin	27400	6	48.8	6	31.8918918918919
2996	11	Female	55	4	Yes	No	Negative	39	100	100	No	No	0	41.3	152000	DENV-1	Secondary dengue	No	No	NA	Skin	73600	5	44.1	7	8.08823529411766
2997	11	Male	39	3	Yes	No	Negative	39.5	120	90	No	No	0	36.8	145000	DENV-1	Secondary dengue	No	No	NA	No	28400	6	43.5	6	8.75
2998	8	Male	26	3	Yes	No	Negative	39.5	120	100	No	No	0	35.1	144000	DENV-1	Secondary dengue	No	No	NA	No	96300	5	40.8	5	15.5807365439093
3000	9	Female	27	4	Yes	No	Negative	39	110	90	No	No	0	37.9	59800	DENV-1	Secondary dengue	No	No	NA	No	59800	4	39	6	-4.17690417690418
3001	14	Male	32	4	Yes	No	Positive	37.7	100	90	Yes	No	0	45.2	86300	DENV-1	Secondary dengue	No	No	NA	Skin	39000	5	48	5	20
3002	10	Male	24	2	Yes	No	Equivocal	39	110	90	No	No	0	NA	NA	Negative	Secondary dengue	No	No	NA	No	45400	5	36	6	-2.7027027027027
3003	7	Male	34	4	Yes	Yes	Negative	39	110	90	No	No	0	41.2	143000	DENV-1	Unclassifiable	No	No	NA	No	95700	7	41.2	4	11.3513513513514
3004	14	Female	38	4	Yes	Yes	Equivocal	39	90	90	No	No	0	40	114000	DENV-1	Secondary dengue	No	No	NA	Skin	64700	6	43.1	5	11.948051948052
3005	13	Male	38	4	Yes	Yes	Equivocal	37.2	110	110	No	Yes	0	41.9	161000	DENV-1	Unclassifiable	No	No	NA	Mucose	68600	7	44.6	7	11.5
3006	8	Male	34	2	Yes	No	Negative	39	120	90	No	No	0	36.8	196000	DENV-3	Unclassifiable	No	No	NA	Mucose	73900	7	42.9	6	15.9459459459459
3007	11	Male	45	3	Yes	No	Negative	38.5	100	110	No	No	0	33	128000	DENV-3	Primary dengue	No	No	NA	No	70100	6	41.8	7	4.49999999999999
3008	14	Male	54	4	Yes	No	Equivocal	38	110	100	No	No	0	44	74400	DENV-3	Primary dengue	No	No	NA	No	43400	7	46.3	6	15.75
3009	13	Male	32	4	Yes	No	Negative	39	110	90	No	No	0	40.9	67000	Negative	Secondary dengue	No	No	NA	No	67000	4	46	7	17.0483460559797
3010	11	Female	28	2	Yes	Yes	Negative	38.5	117	90	No	No	0	37.8	179000	DENV-3	Unclassifiable	No	No	NA	Skin	64700	7	40.3	5	4.67532467532467
3012	14	Male	47.5	3	Yes	No	Negative	38	110	100	No	No	0	44.7	132000	DENV-1	Unclassifiable	No	No	NA	Skin	20400	7	48.7	6	19.0709046454768
3013	13	Female	45	4	Yes	No	Negative	38.5	110	100	No	No	0	39.7	67900	DENV-1	Secondary dengue	No	No	NA	No	52000	5	39.9	7	14.3266475644699
3018	10	Male	50	2	Yes	Yes	Negative	40	106	110	No	No	0	38	144000	DENV-2	Possible primary	Yes	Yes	5	Skin	10800	6	50.7	5	37.027027027027
3019	14	Male	40	3	Yes	Yes	Equivocal	38	100	100	No	No	0	44.7	173000	DENV-1	Unclassifiable	No	No	NA	Skin	84300	7	45	4	12.5
3020	13	Male	58	4	No	No	Equivocal	39	120	100	No	No	0	43.3	158000	DENV-1	Secondary dengue	Yes	Yes	5	Skin	45500	7	53.4	6	24.7663551401869
3021	10	Female	23	3	Yes	Yes	Negative	38	110	100	No	No	0	40	156000	DENV-1	Primary dengue	No	No	NA	No	131000	6	41.7	4	4.51127819548873
3022	12	Female	33	4	Yes	No	Positive	39	110	100	No	No	0	40.9	54400	DENV-1	Secondary dengue	No	No	NA	Skin	26400	6	42.3	6	9.87012987012986
3023	13	Female	40	4	Yes	No	Negative	39	100	110	No	No	0	37.8	131000	DENV-1	Unclassifiable	No	No	NA	No	64400	8	40	8	7.81671159029649
3024	9	Male	29	4	Yes	No	Negative	38	100	100	No	No	0	43.4	139000	DENV-1	Secondary dengue	No	No	NA	Skin	81500	5	43.4	4	15.4255319148936
3025	9	Female	34	2	Yes	No	Negative	38.8	120	95	No	No	0	38.7	124000	DENV-1	Primary dengue	No	No	NA	No	59000	7	43.1	4	16.4864864864865
3026	13	Female	47	3	Yes	Yes	Negative	39	110	90	No	No	0	34.2	85300	DENV-1	Secondary dengue	No	No	NA	Skin	85300	3	36.9	4	-4.15584415584416
3027	10	Male	41	3	No	No	Negative	40.5	120	100	No	No	0	42.7	156000	DENV-1	Secondary dengue	Yes	Yes	5	Skin	7000	7	48.9	6	32.1621621621622
3028	12	Female	35	4	Yes	Yes	Positive	39	100	90	No	Yes	1	46	36300	DENV-2	Secondary dengue	No	No	NA	Skin	31400	5	46	4	25.3405994550409
3032	14	Male	45	4	Yes	No	Equivocal	38.5	100	100	No	No	0	38.4	40500	Negative	Secondary dengue	No	No	NA	No	30100	5	38.4	4	-4
3033	14	Female	36	3	Yes	No	Negative	39	120	90	No	No	0	37.6	102000	DENV-1	Unclassifiable	No	No	NA	Skin	26400	7	40.9	6	4.33673469387754
3034	13	Female	50	4	Yes	No	Equivocal	38	90	120	No	No	0	39.1	63200	DENV-1	Secondary dengue	No	No	NA	Skin	52500	5	44.3	5	15.0649350649351
3035	9	Female	35	3	Yes	No	Equivocal	39	120	90	No	Yes	0	38.6	181000	DENV-3	Unclassifiable	No	No	NA	Skin	43000	7	47.5	7	28.3783783783784
3036	9	Male	45	3	Yes	No	Negative	38	110	90	No	Yes	0	37.6	236000	DENV-1	Secondary dengue	No	No	NA	Skin	79200	6	45.8	6	23.7837837837838
3037	12	Male	50	2	Yes	No	Equivocal	40	120	110	No	No	0	39.4	269000	DENV-1	Secondary dengue	No	No	NA	No	162000	6	45.4	6	13.5
3038	13	Male	42	4	Yes	Yes	Positive	39	110	90	No	No	0	40.9	196000	Negative	Secondary dengue	No	No	NA	No	144000	6	48	6	20
3039	13	Male	53	3	Yes	No	Negative	39	100	100	No	Yes	0	41.6	89700	DENV-3	Secondary dengue	No	No	NA	Skin	29300	6	47.7	5	19.25
3040	12	Male	50	3	Yes	No	Negative	39.5	110	90	No	No	0	40.7	63700	DENV-1	Possible primary	Yes	Yes	4	Skin	20000	4	50	5	25
3041	7	Female	29	3	Yes	Yes	Negative	39	100	90	No	No	0	37.1	143000	DENV-1	Unclassifiable	No	No	NA	No	94200	5	40.9	6	10.5405405405405
3042	7	Male	23	4	Yes	No	Equivocal	38.5	120	90	No	No	0	39.6	144000	Negative	Unclassifiable	No	No	NA	Skin	121000	7	42.1	6	13.7837837837838
3043	12	Female	39	3	Yes	No	Negative	39	120	100	No	No	0	38.5	58100	DENV-1	Secondary dengue	No	No	NA	No	45200	4	42.4	4	10.1298701298701
3044	9	Male	40	4	Yes	No	Negative	37	100	90	Yes	No	1	36.9	150000	DENV-1	Possible primary	No	No	NA	No	150000	4	37.6	7	1.62162162162163
3045	12	Female	38	3	Yes	Yes	Positive	39.5	120	120	No	No	0	39	74800	DENV-1	Secondary dengue	No	No	NA	No	66100	5	40.9	4	6.51041666666667
3046	10	Female	31	4	Yes	Yes	Equivocal	38	100	80	No	No	0	39.8	132000	DENV-1	Secondary dengue	No	No	NA	No	64300	7	40.1	7	8.37837837837838
3047	11	Female	30	3	Yes	No	Negative	39	120	100	No	No	0	41.4	118000	DENV-1	Secondary dengue	Yes	Yes	6	Skin	15000	6	45.4	6	17.9220779220779
3050	14	Male	42	4	Yes	Yes	Negative	39.5	120	100	No	No	0	40.3	99000	Negative	Unclassifiable	No	No	NA	No	69200	6	44	6	10
3052	12	Male	39	4	Yes	Yes	Negative	39.5	100	100	No	No	0	38.7	71400	DENV-2	Unclassifiable	No	No	NA	Mucose	42000	6	41.7	8	4.25000000000001
3053	14	Male	40	3	Yes	Yes	Negative	40.5	110	100	No	No	0	39.5	101000	DENV-1	Unclassifiable	No	No	NA	Mucose	15600	6	44.2	6	19.4594594594595
3055	14	Male	47	3	Yes	No	Equivocal	38.5	120	100	No	No	0	42.9	169000	DENV-1	Primary dengue	No	No	NA	Skin	49800	7	47.9	5	19.75
3056	15	Male	35	3	Yes	No	Positive	38.5	100	100	No	No	0	38.5	202000	DENV-1	Secondary dengue	No	No	NA	No	167000	5	38.5	3	2.39361702127659
3057	9	Male	27	3	Yes	Yes	Negative	39	120	100	No	No	0	39	152000	DENV-1	Unclassifiable	No	No	NA	No	55000	8	46	8	16.1616161616162
3058	12	Female	43	4	Yes	No	Negative	38	96	100	No	No	0	40.2	119000	DENV-1	Secondary dengue	No	No	NA	Skin	39000	7	45.2	6	14.1414141414141
3059	13	Female	42	3	Yes	No	Equivocal	38	100	100	No	No	0	38.8	94400	DENV-2	Secondary dengue	No	No	NA	Skin	37000	5	40.4	5	4.93506493506493
3061	8	Male	33	4	Yes	Yes	Negative	38	100	100	No	No	0	37.8	107000	Negative	Secondary dengue	No	No	NA	Skin	82000	6	39.6	7	10.6145251396648
3062	5	Female	27	4	Yes	No	Negative	38.5	110	90	No	No	0	36.7	113000	DENV-1	Unclassifiable	No	No	NA	No	85000	6	37	6	-1.59574468085107
3064	11	Male	48	3	Yes	No	Positive	38.8	100	90	No	No	0	38.3	19900	DENV-1	Secondary dengue	Yes	Yes	4	Skin	11000	4	53.8	4	34.5
3065	10	Male	51	4	Yes	No	Positive	39	100	90	No	No	0	40.9	95700	Negative	Secondary dengue	No	No	NA	Skin	95700	4	42.6	5	23.8372093023256
3066	12	Female	42	4	Yes	Yes	Negative	39	100	90	No	No	0	38.5	202000	DENV-1	Unclassifiable	No	No	NA	Skin	74000	7	42.3	5	9.87012987012986
3067	10	Female	35	4	Yes	Yes	Negative	38.5	100	90	No	Yes	0	42.3	53000	DENV-1	Secondary dengue	No	No	NA	Skin	50800	6	42.3	4	17.8272980501393
3069	11	Female	31	4	Yes	No	Equivocal	38	100	90	No	No	0	38.1	186000	Negative	Unclassifiable	No	No	NA	No	86700	6	38.1	4	0.527704485488134
3072	12	Female	48	4	Yes	No	Negative	38.5	100	90	No	No	0	38.1	36000	DENV-1	Unclassifiable	No	No	NA	Skin	35000	5	39.7	8	3.11688311688312
3073	7	Male	36	4	Yes	No	Negative	38.5	100	100	No	No	0	33.5	114000	DENV-1	Unclassifiable	No	No	NA	Skin	66100	6	37.9	6	2.43243243243243
3075	13	Male	51	4	No	No	Positive	38.5	90	90	Yes	Yes	0	42.3	97000	DENV-1	Unclassifiable	No	No	NA	Skin	43000	6	46.5	8	7.88863109048724
3076	14	Female	45	3	Yes	Yes	Negative	38.5	100	90	Yes	Yes	0	37.3	72200	DENV-1	Secondary dengue	No	No	NA	No	28300	5	40.9	6	6.23376623376623
3077	13	Female	35	4	Yes	No	Negative	38.5	85	90	No	Yes	0	41.1	75000	DENV-1	Secondary dengue	No	No	NA	No	43300	6	48.6	5	26.2337662337662
3078	7	Female	20	2	Yes	No	Negative	40	120	90	No	No	0	37.8	182000	DENV-1	Possible primary	No	No	NA	Skin	94000	6	44.5	5	14.1025641025641
3083	8	Male	22.5	4	Yes	No	Negative	39	120	100	No	No	0	40.1	165000	Negative	Possible primary	No	No	NA	No	123000	6	40.1	4	8.37837837837838
3084	14	Male	40	4	Yes	No	Positive	37.8	104	120	No	Yes	0	46.7	117000	DENV-1	Secondary dengue	No	No	NA	No	89000	5	48.7	5	21.75
3086	11	Male	44	4	Yes	Yes	Negative	38.8	100	90	No	No	0	42.6	147000	DENV-1	Unclassifiable	No	No	NA	Skin	70600	7	44.9	7	12.25
3087	7	Male	22	4	Yes	Yes	Negative	38.5	100	100	No	No	0	43.5	166000	DENV-1	Secondary dengue	No	No	NA	No	106000	6	43.5	4	17.5675675675676
3089	14	Male	47	4	Yes	No	Equivocal	38.5	110	110	No	No	0	43.9	112000	DENV-2	Possible primary	No	No	NA	Skin	98000	5	47.3	5	18.25
3090	8	Male	29	4	Yes	Yes	Negative	38.5	110	110	Yes	No	0	34.4	145000	DENV-1	Unclassifiable	No	No	NA	No	145000	4	40	7	1.78117048346057
3091	13	Male	55.7	4	Yes	Yes	Negative	38.5	100	100	No	No	0	44.2	104000	DENV-1	Secondary dengue	Yes	Yes	6	No	15000	6	51	6	27.5
3092	11	Female	47	4	Yes	No	Positive	39.7	120	100	No	No	0	40.6	64000	DENV-4	Secondary dengue	No	No	NA	Mucose	45200	6	44.8	5	16.3636363636364
3094	11	Male	50	2	Yes	Yes	Negative	40.2	120	110	No	No	0	42.7	176000	DENV-1	Possible primary	No	No	NA	Skin	30500	3	48.2	7	20.5
3095	9	Female	21	4	Yes	No	Negative	39.7	120	90	No	Yes	0	39.8	160000	DENV-1	Secondary dengue	No	No	NA	No	123000	6	40	7	-4.76190476190476
3096	9	Female	22	3	Yes	No	Negative	39	110	100	No	No	0	37.7	162000	DENV-3	Secondary dengue	No	No	NA	Skin	162000	3	41.9	6	8.83116883116883
3097	12	Male	34	3	Yes	No	Negative	38.5	110	100	No	No	0	40.7	123000	DENV-1	Possible primary	No	No	NA	No	80000	7	46.7	6	16.75
3098	10	Male	51	2	Yes	No	Negative	39	110	100	No	No	2	43.3	107000	DENV-2	Secondary dengue	No	No	NA	Skin	45000	5	44.6	4	20.5405405405405
3099	14	Female	39	3	Yes	No	Negative	37	80	100	No	No	0	42.8	110000	DENV-1	Secondary dengue	No	No	NA	No	110000	3	42.8	3	11.1688311688312
3101	14	Male	38	4	Yes	No	Equivocal	38	96	90	No	No	0	37	110000	Negative	Secondary dengue	No	No	NA	No	110000	4	39.2	5	6.5217391304348
3104	11	Female	39	4	Yes	Yes	Negative	38.5	100	90	No	No	0	45.8	132000	DENV-1	Secondary dengue	No	No	NA	No	50000	5	45.8	4	18.961038961039
3105	14	Male	55	4	Yes	No	Negative	38.5	100	100	No	No	0	46.4	129000	DENV-2	Secondary dengue	No	No	NA	No	67000	5	47.5	5	18.75
3106	9	Female	35	4	Yes	No	Negative	38.5	120	90	No	No	0	39.4	110000	DENV-1	Secondary dengue	No	No	NA	Skin	50000	5	46.1	7	24.5945945945946
3107	8	Male	32	4	Yes	Yes	Positive	38	110	90	No	Yes	0	39.2	49300	Negative	Secondary dengue	No	No	NA	Skin	39000	5	44.4	5	20
3108	11	Female	31	4	Yes	No	Negative	38	90	80	No	No	0	45.2	86000	Negative	Secondary dengue	No	No	NA	No	70000	5	45.2	4	17.4025974025974
3109	12	Female	43	4	Yes	No	Positive	38	110	110	No	No	0	40.3	46000	DENV-1	Unclassifiable	No	No	NA	Skin	22300	6	42	6	14.441416893733
3110	10	Male	40	4	Yes	No	Negative	38	108	90	No	No	0	35.9	156000	DENV-1	Unclassifiable	No	No	NA	No	101000	5	42.3	5	14.3243243243243
3111	12	Female	34	4	Yes	No	Equivocal	39	120	90	Yes	No	0	37.5	92700	DENV-1	Unclassifiable	No	No	NA	No	65000	6	40.4	6	4.93506493506493
3112	14	Male	42	3	Yes	Yes	Negative	39.8	116	100	No	No	0	50.3	110000	DENV-1	Secondary dengue	No	No	NA	Skin	32500	6	50.3	3	25.75
3114	7	Male	22	4	Yes	No	Negative	38.5	112	90	No	No	0	36.5	97400	DENV-2	Secondary dengue	No	No	NA	Skin	66000	5	45.1	5	24.2424242424243
3117	8	Female	26	3	Yes	Yes	Negative	39	122	90	No	No	0	40.2	171000	DENV-1	Unclassifiable	No	No	NA	No	53200	7	40.2	3	8.64864864864866
3118	12	Male	70	4	Yes	No	Positive	39	120	100	No	No	0	37.8	27500	DENV-1	Primary dengue	No	No	NA	Skin	16500	6	42.1	6	4.98753117206982
3119	12	Male	55	3	Yes	No	Negative	40	120	110	No	No	0	38.4	82800	DENV-1	Secondary dengue	No	No	NA	No	48000	4	43.4	4	10.997442455243
3120	11	Male	30	3	Yes	No	Equivocal	39	100	100	No	No	0	34.6	197000	DENV-1	Secondary dengue	No	No	NA	No	179000	5	37.7	5	-5.74999999999999
3122	13	Male	35	4	Yes	No	Positive	38.5	100	90	No	Yes	0	42	105000	DENV-2	Secondary dengue	No	No	NA	Skin	72800	6	43.8	6	9.49999999999999
3123	13	Male	42	4	Yes	No	Negative	39.5	100	90	No	No	0	43.9	55600	DENV-1	Secondary dengue	Yes	Yes	6	Skin	11400	6	50.8	6	27
3126	13	Female	45	4	Yes	No	Negative	37	100	90	No	No	0	44.1	149000	DENV-1	Secondary dengue	No	No	NA	Skin	118000	6	44.1	4	-3.71179039301309
3127	8	Male	27	4	Yes	No	Negative	37	100	110	No	No	0	48.4	69800	DENV-1	Secondary dengue	Yes	Yes	5	Skin	30800	5	48.4	4	30.8108108108108
3128	12	Male	52	3	Yes	No	Negative	39.5	100	100	No	No	0	43.7	156000	DENV-1	Secondary dengue	No	No	NA	No	130000	4	43.7	3	9.25000000000001
3129	13	Female	43	3	Yes	No	Positive	39	100	90	No	No	0	39.3	197000	DENV-1	Primary dengue	No	No	NA	Skin	47000	8	45.4	7	17.9220779220779
3130	12	Male	34	4	Yes	No	Equivocal	38.3	100	80	No	No	0	40.2	175000	DENV-1	Secondary dengue	No	No	NA	No	143000	5	42.4	7	6
3132	13	Male	36	3	Yes	No	Negative	38.5	120	90	No	No	0	37.9	136000	DENV-1	Unclassifiable	No	No	NA	No	28000	6	45.3	7	13.25
3133	14	Male	42	4	Yes	Yes	Negative	39	90	100	No	No	2	40.1	77600	DENV-1	Secondary dengue	No	No	NA	Skin	33300	6	46	6	12.7450980392157
3134	12	Female	52	2	No	No	Equivocal	40	130	110	No	No	0	35.5	115000	DENV-3	Secondary dengue	No	No	NA	Skin	53600	5	43.3	4	12.4675324675325
3135	11	Male	40	3	No	No	NA	40	120	100	No	No	0	42.3	134000	DENV-3	Unclassifiable	Yes	No	NA	No	73000	6	44	7	10
3136	9	Male	47	4	Yes	No	Negative	39.5	120	100	No	No	1	40.4	125000	DENV-1	Secondary dengue	Yes	Yes	5	No	34400	6	44	5	18.9189189189189
3137	9	Male	45	3	Yes	No	Equivocal	38	80	110	No	No	0	38.6	270000	DENV-1	Secondary dengue	No	No	NA	Skin	95000	4	38.6	3	4.32432432432433
3138	7	Male	24	3	Yes	Yes	Negative	37	100	90	No	No	0	38.1	156000	DENV-2	Primary dengue	No	No	NA	Mucose	87000	6	39.5	6	6.75675675675676
3139	9	Female	40	4	Yes	No	Negative	39	120	90	No	No	0	41.5	111000	DENV-1	Possible primary	No	No	NA	Mucose	28800	7	42.5	7	14.8648648648649
3140	11	Female	41	4	Yes	No	Negative	38.6	100	100	No	No	0	39.5	106000	DENV-1	Unclassifiable	No	No	NA	No	65400	6	42.6	6	10.6493506493507
3141	13	Male	40	3	Yes	Yes	Negative	40	100	110	No	No	0	45.6	102000	DENV-1	Unclassifiable	No	No	NA	Skin	47300	6	50.8	6	27
3144	11	Male	40	4	Yes	No	Positive	40	130	100	No	No	0	36.7	156000	DENV-1	Secondary dengue	No	No	NA	Skin	70500	7	39.7	7	-0.749999999999993
3146	13	Female	43	4	Yes	No	Equivocal	38.5	110	100	No	No	0	38.3	104000	DENV-1	Possible primary	No	No	NA	No	85200	5	40.9	6	13.9275766016713
3147	6	Female	17.5	4	Yes	No	Negative	39	100	100	Yes	Yes	0	30.3	221000	DENV-2	Primary dengue	No	No	NA	No	163000	7	33.3	5	-10
3148	10	Female	25	3	Yes	Yes	Negative	39.5	110	90	No	No	0	36.5	214000	DENV-1	Unclassifiable	No	No	NA	No	126000	7	37.5	6	1.35135135135135
3149	12	Female	37	4	Yes	No	Negative	38.5	90	120	No	No	0	38.7	228000	DENV-2	Primary dengue	No	No	NA	No	191000	7	39.3	5	2.07792207792207
3150	7	Female	29	4	Yes	No	Positive	39	110	90	No	No	0	39.4	104000	DENV-2	Secondary dengue	No	No	NA	No	86700	5	40.1	5	6.0846560846561
3152	13	Female	43	4	Yes	No	Negative	39	90	90	No	No	0	36.8	131000	DENV-1	Secondary dengue	No	No	NA	No	43000	7	44.6	7	15.8441558441558
3153	12	Female	39	4	Yes	No	Negative	40	120	90	No	No	0	38.8	115000	DENV-3	Unclassifiable	No	No	NA	No	74500	5	39.9	5	3.63636363636363
3154	12	Female	35	2	Yes	No	Negative	38.3	100	120	No	No	0	39.7	226000	DENV-1	Possible primary	No	No	NA	No	104000	5	40.5	6	5.19480519480519
3156	11	Male	44	2	Yes	No	Negative	39.5	110	100	No	No	0	35.7	177000	DENV-1	Possible primary	No	No	NA	Skin	122000	6	43.4	5	8.5
3158	13	Male	37	3	Yes	No	Negative	40	100	90	No	No	0	35.3	115000	DENV-3	Unclassifiable	No	No	NA	Skin	26500	5	44.1	5	10.25
3159	14	Male	74	4	Yes	Yes	Negative	39.5	100	100	No	No	0	43.6	126000	DENV-1	Unclassifiable	No	No	NA	Skin	49000	8	54	6	27.3584905660377
3160	12	Male	55	3	Yes	No	Negative	39.5	110	90	No	No	0	46.5	92500	DENV-1	Unclassifiable	No	No	NA	Skin	67000	6	49.4	8	27.6485788113695
3161	8	Female	27	4	Yes	No	Negative	38.5	100	90	No	No	0	36	136000	DENV-1	Primary dengue	No	No	NA	No	111000	5	38	6	16.2079510703364
3164	13	Male	70	3	Yes	No	Equivocal	39.5	120	90	No	No	0	38.3	94500	DENV-1	Secondary dengue	No	No	NA	Skin	42600	6	45.7	6	17.1794871794872
3165	14	Female	39	4	Yes	No	Negative	38	90	90	No	No	0	41.4	95700	DENV-1	Secondary dengue	No	No	NA	Mucose	36600	7	45.1	6	17.1428571428571
3167	9	Male	30	3	Yes	No	Positive	38.5	100	100	No	No	0	40.4	143000	DENV-1	Secondary dengue	No	No	NA	Skin	67000	6	41.4	7	18.2857142857143
3168	9	Female	24	3	Yes	No	Negative	39	100	90	No	No	0	38.5	168000	DENV-1	Possible primary	No	No	NA	Skin	49600	7	46.9	7	26.7567567567568
3169	13	Male	47	4	Yes	No	Negative	39	100	110	No	No	0	42.2	145000	DENV-1	Unclassifiable	No	No	NA	Skin	43000	7	42.5	8	6.25
3172	11	Female	27	3	Yes	No	Equivocal	40	100	90	No	No	0	39.8	165000	DENV-1	Secondary dengue	No	No	NA	Skin	37000	7	45.5	6	18.1818181818182
3174	11	Male	47	3	No	No	Negative	39.5	120	120	No	No	0	39.8	229000	DENV-1	Secondary dengue	Yes	Yes	6	Skin	28300	7	50	7	25
3175	7	Male	36	3	Yes	No	Negative	40	120	90	No	Yes	0	37.5	200000	DENV-1	Unclassifiable	No	No	NA	Skin	60800	7	44.5	8	22.5895316804408
3179	14	Male	48	2	Yes	Yes	Negative	40	100	90	No	No	0	42.6	217000	DENV-1	Primary dengue	No	No	NA	No	68000	6	55.6	3	33.0143540669857
3180	12	Female	40	4	Yes	No	Equivocal	39	120	100	No	Yes	1	46.7	43500	DENV-1	Secondary dengue	No	No	NA	Skin	22500	5	52	5	35.0649350649351
3182	12	Male	54	3	Yes	Yes	Negative	38.5	80	90	No	No	0	44	153000	DENV-1	Unclassifiable	No	No	NA	Skin	81300	8	50.4	6	26
3184	5	Female	22	3	Yes	No	Negative	38	120	110	Yes	No	0	32.4	213000	DENV-1	Secondary dengue	No	No	NA	No	107000	7	40.2	6	20.3592814371258
3185	12	Female	39	2	Yes	No	Negative	38.7	120	90	No	No	0	40.8	219000	DENV-1	Unclassifiable	No	No	NA	Skin	17800	7	46.5	7	20.7792207792208
3186	7	Male	32	4	Yes	Yes	Negative	39	120	90	Yes	No	0	41.7	187000	DENV-1	Secondary dengue	Yes	Yes	7	Mucose	22000	7	49	7	32.4324324324324
3187	13	Male	41	3	Yes	No	Negative	40	100	90	No	No	0	44.8	108000	DENV-1	Secondary dengue	No	No	NA	Skin	80100	4	44.8	3	4.91803278688523
3188	13	Male	39	4	Yes	No	Equivocal	39	120	90	No	No	0	40.8	135000	DENV-1	Secondary dengue	No	No	NA	No	46100	6	43	5	7.5
3190	12	Female	41	4	Yes	No	Negative	38.7	110	90	No	No	0	38.9	83800	DENV-1	Unclassifiable	No	No	NA	Skin	66500	5	38.9	4	6.86813186813187
3191	14	Male	49	3	Yes	No	Negative	39	100	110	No	No	0	41.3	117000	DENV-1	Primary dengue	No	No	NA	Mucose	46900	8	46.9	7	17.25
3193	10	Female	28	3	Yes	Yes	Negative	39	110	90	Yes	No	0	41.9	169000	DENV-1	Secondary dengue	No	No	NA	Mucose	89000	7	47.4	7	28.1081081081081
3194	13	Male	40	4	Yes	Yes	Equivocal	38.7	90	100	No	Yes	0	43.8	108000	Negative	Unclassifiable	No	No	NA	Skin	88000	8	53.5	8	33.75
3195	14	Male	32	4	Yes	No	Negative	38.5	100	90	No	No	0	37.6	76700	DENV-1	Unclassifiable	No	No	NA	Skin	58300	5	38.7	5	3.75335120643433
3196	11	Female	34	2	Yes	No	Negative	39.5	120	90	No	No	0	37.8	294000	DENV-1	Secondary dengue	No	No	NA	No	116000	6	42.4	5	10.1298701298701
3197	12	Male	48	4	Yes	No	Positive	38.5	120	90	No	No	0	40.1	118000	DENV-2	Secondary dengue	No	No	NA	Skin	94200	6	41.2	6	3.00000000000001
3200	11	Male	44	2	Yes	No	Negative	39	120	90	No	No	0	35.4	316000	DENV-1	Secondary dengue	No	No	NA	No	159000	7	39.6	6	-0.999999999999996
3201	12	Male	30	3	Yes	No	Negative	39.5	110	90	No	No	0	42	134000	DENV-1	Secondary dengue	No	No	NA	Skin	40700	5	44.1	4	10.25
3202	12	Female	30	3	No	Yes	Negative	38.5	100	100	No	No	0	43.1	146000	DENV-1	Secondary dengue	Yes	Yes	5	Skin	35100	7	50.1	5	30.1298701298701
3203	11	Female	32	3	Yes	No	Negative	39.5	100	90	No	No	0	32.6	104000	DENV-1	Unclassifiable	No	No	NA	Skin	31600	7	40.9	7	6.23376623376623
3205	14	Male	43	3	Yes	No	Negative	38.2	100	100	No	No	0	46.2	117000	DENV-1	Secondary dengue	No	No	NA	Skin	81900	6	46.9	7	11.1374407582938
3207	6	Male	24	2	No	No	Negative	40.3	120	100	No	No	0	35.4	275000	DENV-1	Unclassifiable	Yes	No	NA	Skin	26000	7	49.5	6	33.7837837837838
3208	12	Male	50	4	Yes	No	Negative	39.5	100	120	No	No	0	36.7	108000	DENV-1	Unclassifiable	No	No	NA	Skin	41900	6	46.8	7	17
3209	12	Female	43	3	Yes	Yes	Negative	38.5	100	110	No	No	0	36.4	100000	DENV-1	Unclassifiable	No	No	NA	Skin	19300	7	50.5	6	31.1688311688312
3211	8	Female	22	2	Yes	No	Negative	40	110	90	No	No	0	39.4	215000	DENV-1	Primary dengue	No	No	NA	No	80900	6	46.1	6	11.0843373493976
3213	11	Female	40	4	No	Yes	Equivocal	38.5	100	90	No	No	0	33.9	82800	DENV-1	Secondary dengue	Yes	Yes	5	Skin	20100	6	48.3	5	25.4545454545454
3215	14	Male	29	4	Yes	No	Negative	39.5	110	110	No	No	0	38.2	101000	Negative	Secondary dengue	No	No	NA	Skin	96000	5	39	6	5.40540540540541
3216	6	Male	27	3	Yes	Yes	Negative	39	120	90	No	No	0	39.9	265000	DENV-1	Unclassifiable	No	No	NA	No	76900	4	39.9	3	7.83783783783783
3217	13	Male	50	3	Yes	No	Negative	40	110	100	No	No	0	47.9	156000	DENV-1	Unclassifiable	No	No	NA	No	28000	7	50.7	5	26.75
3218	10	Male	32	4	Yes	No	Equivocal	40	100	100	No	No	0	43.9	118000	Negative	Secondary dengue	No	No	NA	Skin	49600	5	43.9	4	12.853470437018
3219	13	Female	35	3	Yes	Yes	Negative	38.6	110	90	No	Yes	0	39.1	152000	DENV-1	Possible primary	No	No	NA	Skin	55600	7	48.9	5	27.012987012987
3220	13	Female	40	4	Yes	Yes	Negative	37.5	100	100	No	No	0	44.7	58900	DENV-1	Possible primary	Yes	Yes	5	No	13600	5	52.4	5	36.1038961038961
3225	7	Female	20	3	Yes	Yes	Negative	39	110	90	No	No	0	32.8	132000	Negative	Secondary dengue	No	No	NA	No	101000	6	37.3	6	0.810810810810803
3227	11	Male	45	4	Yes	Yes	Negative	39	96	100	No	No	0	39.8	149000	DENV-1	Unclassifiable	No	No	NA	No	75900	6	41.5	8	3.75
3230	6	Male	24	3	Yes	No	Negative	39	100	90	No	No	0	37.5	126000	DENV-1	Unclassifiable	No	No	NA	Skin	45400	6	41.7	6	12.0967741935484
3231	14	Male	40	4	Yes	No	Negative	39.8	120	90	No	No	0	38.8	84500	DENV-3	Possible primary	No	No	NA	No	NA	NA	NA	NA	NA
3232	14	Male	74.5	3	Yes	No	Negative	39.6	100	90	No	No	0	40.6	63400	DENV-2	Unclassifiable	No	No	NA	Skin	20500	5	49	6	22.5
3233	11	Female	31	4	Yes	No	Positive	38	110	90	No	Yes	0	43.5	111000	DENV-1	Secondary dengue	No	No	NA	No	85300	6	43.7	6	4.04761904761905
3234	13	Male	45	3	Yes	Yes	Negative	40	120	90	No	No	0	44	156000	DENV-3	Secondary dengue	No	No	NA	Skin	94700	6	46.1	4	15.25
3235	12	Male	32	4	Yes	Yes	Equivocal	37.5	80	110	No	No	0	39.4	153000	DENV-1	Unclassifiable	No	No	NA	Skin	67200	6	49.1	6	22.75
3236	6	Male	32	3	Yes	No	Negative	39.5	80	90	No	No	0	36.4	145000	DENV-1	Primary dengue	No	No	NA	Skin	73600	8	48.6	4	31.3513513513514
3237	14	Female	45	4	Yes	No	Negative	37.5	90	100	No	Yes	0	43.1	54800	Negative	Secondary dengue	No	No	NA	No	44800	6	43.1	4	9.66921119592877
3240	13	Male	40	3	Yes	No	Negative	39	110	90	No	No	0	39.8	149000	DENV-3	Primary dengue	No	No	NA	Skin	88600	6	44.9	6	12.25
3241	14	Male	59	3	Yes	No	Negative	40	110	100	No	No	0	45.7	125000	DENV-1	Secondary dengue	No	No	NA	No	26400	6	45.9	4	14.75
3242	12	Male	43	3	Yes	No	Negative	39.9	90	100	Yes	Yes	1	37.2	130000	DENV-3	Possible primary	No	No	NA	No	130000	3	45.3	6	10.4878048780488
3245	14	Male	42	4	Yes	Yes	Negative	39	100	90	No	Yes	1	42.6	64500	DENV-1	Secondary dengue	No	No	NA	Skin	32900	6	52	6	2.56410256410256
3246	10	Female	25	3	Yes	Yes	Negative	39.5	110	90	No	No	0	42.1	134000	DENV-1	Secondary dengue	No	No	NA	Skin	73900	5	44.9	4	8.19277108433734
3249	14	Male	35	4	Yes	Yes	Negative	39.5	120	90	No	No	0	36.6	43300	DENV-1	Secondary dengue	Yes	Yes	6	Skin	12400	6	43	5	7.5
3250	14	Female	39	3	Yes	No	Negative	38.5	100	100	No	No	0	40.9	137000	DENV-1	Possible primary	No	No	NA	Skin	86600	5	45	6	16.8831168831169
3251	12	Male	35	3	Yes	No	Negative	39	100	90	No	Yes	0	42.8	78300	DENV-1	Secondary dengue	No	No	NA	Skin	39800	5	45.8	6	14.5
3252	14	Male	55	3	Yes	No	Negative	38	100	90	No	No	0	44.9	175000	DENV-1	Unclassifiable	No	No	NA	No	95600	7	47.2	7	18
3253	13	Female	52	4	Yes	No	Negative	39	100	90	No	No	0	44.9	142000	DENV-1	Secondary dengue	No	No	NA	No	111000	7	44.9	4	7.9326923076923
3254	13	Female	54	4	Yes	No	Negative	39.5	120	90	No	No	0	36.3	81700	DENV-1	Possible primary	No	No	NA	No	NA	NA	NA	NA	NA
3255	12	Female	48	3	Yes	No	Positive	39	85	110	No	No	0	38.6	183000	DENV-3	Unclassifiable	No	No	NA	Skin	52500	7	41.7	8	8.31168831168832
3256	10	Female	48	3	Yes	No	Negative	39.5	120	100	No	No	0	39.7	147000	DENV-1	Unclassifiable	No	No	NA	No	33900	5	45.3	7	16.452442159383
3257	10	Female	19	4	Yes	No	Negative	39.5	110	90	No	Yes	0	37.7	93000	Negative	Secondary dengue	No	No	NA	No	70800	5	40.2	6	8.64864864864866
3258	14	Male	35	2	Yes	No	Negative	40	110	100	No	No	0	38.9	293000	DENV-1	Secondary dengue	No	No	NA	No	118000	5	43.5	5	10.126582278481
3259	14	Female	44	4	Yes	No	Positive	38	100	100	No	Yes	0	38.8	71600	Negative	Secondary dengue	No	No	NA	No	66900	5	44.2	5	14.8051948051948
3260	9	Female	36	3	Yes	No	Equivocal	39	120	90	No	No	0	36	150000	DENV-1	Secondary dengue	No	No	NA	No	55900	6	40.2	5	13.8810198300283
3261	10	Female	35	4	Yes	Yes	Negative	39	110	100	No	Yes	0	38.6	78200	DENV-1	Possible primary	Yes	Yes	6	Skin	31700	7	45	6	21.6216216216216
3263	11	Female	30	4	Yes	No	Negative	39.5	90	100	No	No	0	35.3	78500	DENV-1	Secondary dengue	No	No	NA	Skin	54200	6	40	5	3.8961038961039
3264	12	Male	27	4	Yes	Yes	Negative	38.2	110	90	No	No	0	38.8	121000	DENV-1	Secondary dengue	No	No	NA	No	36400	6	41.7	5	4.25000000000001
3265	11	Male	38	4	Yes	No	Positive	39	100	90	No	No	0	42.3	193000	Negative	Secondary dengue	No	No	NA	No	193000	4	42.6	5	6.5
3267	11	Male	31	3	Yes	Yes	Negative	38.5	110	110	No	No	0	43.4	227000	DENV-1	Primary dengue	No	No	NA	No	88800	7	48.5	7	21.25
3271	8	Female	37	4	Yes	No	Negative	37.7	100	90	No	No	0	36.4	140000	DENV-3	Primary dengue	No	No	NA	Skin	81000	6	42.5	5	14.8648648648649
3272	10	Male	39	3	Yes	Yes	Equivocal	39	100	90	No	No	0	44.9	237000	DENV-1	Secondary dengue	Yes	Yes	5	Skin	18000	7	49.9	5	34.8648648648649
3273	13	Male	49	3	Yes	Yes	Negative	39.8	90	90	No	No	0	40	75900	DENV-1	Secondary dengue	Yes	Yes	6	Mucose	21100	7	53.2	6	33
3274	13	Female	43	3	Yes	No	Negative	39.8	120	90	No	Yes	0	38.4	125000	DENV-1	Unclassifiable	No	No	NA	No	37600	7	45.5	5	18.1818181818182
3275	14	Male	61	4	Yes	No	Negative	38.3	100	100	No	No	0	41.7	116000	DENV-1	Unclassifiable	No	No	NA	No	46800	7	44.9	6	12.25
3276	14	Male	49	4	Yes	No	Equivocal	39.5	110	110	No	Yes	0	47.2	66100	DENV-1	Primary dengue	No	No	NA	No	52700	6	47.3	8	18.25
3277	9	Male	28	2	Yes	No	Negative	40	110	90	No	No	0	34.1	132000	DENV-1	Secondary dengue	Yes	Yes	6	No	27700	6	41.4	7	11.8918918918919
3279	10	Male	25	4	Yes	No	Negative	39	120	100	No	No	0	36.1	44400	DENV-3	Secondary dengue	No	No	NA	Mucose	21500	6	41.3	8	11.6216216216216
3280	13	Female	50.5	2	Yes	No	Negative	39.5	100	100	No	No	0	37.3	128000	DENV-1	Possible primary	No	No	NA	Other	113000	7	41.6	7	8.05194805194806
3281	14	Female	43	4	Yes	Yes	Positive	39	110	100	Yes	No	0	38.6	76900	DENV-3	Secondary dengue	Yes	Yes	6	Mucose	24900	6	46.4	6	20.5194805194805
3282	13	Male	60	3	Yes	No	Negative	38.5	95	100	No	No	0	42.3	216000	DENV-1	Secondary dengue	No	No	NA	Skin	87500	6	46.7	6	16.75
3283	10	Male	34	4	Yes	No	Equivocal	39	120	90	No	No	0	43.5	167000	DENV-1	Secondary dengue	No	No	NA	Skin	85000	6	45.6	3	23.2432432432432
3285	13	Male	40	4	Yes	No	Positive	39	100	100	No	No	0	42.7	152000	DENV-1	Secondary dengue	Yes	Yes	6	Skin	60000	6	48.9	6	22.25
3286	13	Male	50	2	Yes	Yes	Negative	39	100	110	No	No	0	41.1	170000	DENV-1	Possible primary	No	No	NA	No	51400	3	44.3	5	10.75
3289	13	Female	29	3	Yes	No	Negative	39	100	110	No	No	0	38.8	92100	DENV-1	Unclassifiable	No	No	NA	No	51800	5	45.7	4	18.7012987012987
3290	11	Male	50	3	Yes	Yes	Negative	39	100	90	No	No	0	38.5	134000	DENV-1	Secondary dengue	Yes	No	NA	No	29200	7	45.4	5	13.5
3293	15	Male	37	4	Yes	Yes	Negative	38.5	100	90	No	No	0	41.8	135000	DENV-1	Primary dengue	No	No	NA	Skin	49600	7	43.6	7	9
3295	11	Female	32	3	Yes	No	Negative	37	100	90	No	No	0	39.1	217000	DENV-1	Possible primary	No	No	NA	Skin	138000	7	47.8	4	24.1558441558441
3296	14	Male	55	3	Yes	No	Negative	40	120	100	No	No	0	43.3	179000	DENV-1	Primary dengue	No	No	NA	Skin	47700	8	53.6	8	34
3298	13	Male	38	3	Yes	Yes	Positive	39.5	110	100	No	No	0	43.3	100000	DENV-1	Secondary dengue	No	No	NA	No	75800	4	45.5	6	15.4822335025381
3299	12	Female	45	3	Yes	Yes	Negative	39	120	100	No	No	0	38.5	134000	DENV-1	Possible primary	Yes	Yes	6	Skin	32000	6	52.1	6	35.3246753246753
3300	14	Male	52.5	4	Yes	No	Positive	39	120	100	No	No	0	46.4	32200	Negative	Secondary dengue	No	No	NA	No	32200	4	55.9	7	39.75
3302	14	Male	38	4	Yes	No	Positive	39	100	90	Yes	No	0	38.2	66000	DENV-1	Secondary dengue	No	No	NA	Mucose	60600	5	42.8	6	40.327868852459
3305	13	Male	38	4	Yes	No	Negative	39	100	90	No	No	0	44.6	151000	DENV-1	Unclassifiable	No	No	NA	No	81900	8	44.6	4	17.0603674540682
3306	15	Male	44	3	Yes	No	Negative	39.5	120	110	No	No	0	42.5	100000	DENV-2	Secondary dengue	No	No	NA	Skin	43400	6	43.6	4	14.1361256544503
3307	7	Female	30	3	Yes	No	Negative	39	100	90	No	No	0	36.9	166000	DENV-1	Secondary dengue	Yes	Yes	4	Skin	24000	5	48	5	29.7297297297297
3309	13	Male	45	4	Yes	No	Equivocal	38.3	80	90	Yes	No	0	40.6	61900	DENV-3	Secondary dengue	No	No	NA	No	58500	5	43.7	6	8.70646766169154
3310	8	Female	21	4	Yes	No	Negative	39.5	120	90	No	No	0	39	149000	DENV-1	Secondary dengue	No	No	NA	No	86900	6	39	4	16.4179104477612
3311	7	Male	24	4	Yes	No	Positive	38	100	90	No	No	2	46.3	97300	DENV-1	Possible primary	Yes	Yes	5	Skin	38000	5	47.7	6	28.9189189189189
3312	12	Male	34	4	Yes	No	Negative	39	100	90	No	No	0	39.9	69600	Negative	Secondary dengue	No	No	NA	Skin	27600	6	45.8	6	14.5
3313	8	Male	20	4	Yes	No	Negative	39	100	90	No	No	0	37.2	282000	DENV-1	Secondary dengue	No	No	NA	No	144000	6	39.7	6	7.2972972972973
3314	12	Female	28	4	Yes	No	Negative	40	120	90	No	No	0	41.9	122000	DENV-1	Secondary dengue	No	No	NA	No	73800	6	45.8	6	27.2222222222222
3316	13	Male	56	3	Yes	Yes	Negative	39.5	80	110	No	No	0	40	270000	DENV-1	Secondary dengue	No	No	NA	Skin	51800	7	46.6	6	35.8600583090379
3317	13	Female	32	4	Yes	No	Positive	39	100	100	Yes	No	0	38.5	43800	DENV-3	Secondary dengue	No	No	NA	Skin	24000	5	45.3	6	17.6623376623377
3318	12	Female	35	3	Yes	No	Negative	39	100	130	No	Yes	0	36.6	159000	DENV-3	Primary dengue	No	No	NA	No	44800	6	39	5	1.2987012987013
3319	12	Male	36	4	Yes	Yes	Negative	39.5	100	90	No	No	0	40.9	122000	DENV-1	Unclassifiable	No	No	NA	No	33000	6	46.3	6	15.75
3320	13	Female	30	3	Yes	No	Negative	39.2	110	90	No	No	0	33.2	133000	DENV-3	Secondary dengue	No	No	NA	No	105000	4	41.3	7	11.0215053763441
3322	12	Male	30	3	Yes	No	Negative	38.5	110	90	No	No	0	35.7	220000	DENV-1	Unclassifiable	No	No	NA	Skin	56100	7	39.3	7	-1.75000000000001
3323	14	Male	57	4	Yes	Yes	Equivocal	39.3	100	90	No	No	0	40.9	41400	DENV-1	Secondary dengue	No	No	NA	Skin	19600	5	48.5	6	24.3589743589744
3324	6	Male	24	3	Yes	No	Negative	40	120	90	No	No	0	34	121000	DENV-1	Primary dengue	No	No	NA	Skin	31700	6	38.8	6	14.792899408284
3327	13	Male	48	3	Yes	No	Negative	39	100	110	No	No	0	37.4	99200	DENV-1	Secondary dengue	No	No	NA	Skin	34400	5	44.6	5	11.5
3328	8	Female	20	4	Yes	No	Negative	39	100	90	No	No	0	37.2	117000	Negative	Secondary dengue	No	No	NA	No	98000	5	40.5	6	9.45945945945946
3330	10	Female	27	3	Yes	Yes	Negative	40	100	90	No	No	0	38.2	81800	DENV-2	Secondary dengue	No	No	NA	No	30200	6	41.6	5	20.9302325581395
3331	14	Male	40	4	Yes	No	Equivocal	39	88	90	No	No	0	51	97000	DENV-1	Possible primary	No	No	NA	No	67000	5	51	4	0
3333	14	Male	42	4	Yes	Yes	Negative	38	90	100	No	Yes	0	37.4	115000	DENV-1	Primary dengue	No	No	NA	No	54700	8	41	8	2.5
3334	12	Male	31	3	Yes	No	Negative	39	110	90	No	No	0	37.5	155000	DENV-1	Unclassifiable	No	No	NA	Skin	51000	7	42.5	6	9.53608247422681
3335	8	Male	39	4	Yes	No	Negative	39	100	110	No	Yes	0	39.8	143000	DENV-3	Unclassifiable	No	No	NA	Skin	98600	5	40.6	6	4.90956072351421
3336	12	Male	33	2	Yes	No	Negative	37.8	80	90	No	No	0	36.3	152000	DENV-1	Secondary dengue	No	No	NA	Skin	70800	7	40.4	7	0.999999999999996
3337	14	Male	51	3	Yes	Yes	Negative	40	120	90	No	No	0	36.4	185000	DENV-1	Unclassifiable	No	No	NA	Mucose	84000	8	44.3	7	11.8686868686869
3338	6	Male	19	3	Yes	No	Negative	39	120	90	No	No	0	35.7	176000	DENV-1	Possible primary	No	No	NA	No	152000	7	40.2	7	4.41558441558442
3339	13	Female	41	4	Yes	No	Negative	40	120	90	No	No	0	41.6	103000	DENV-1	Unclassifiable	No	No	NA	No	43000	6	44.7	7	11.75
3346	10	Female	32	4	Yes	No	Negative	38.5	110	90	Yes	No	0	40.9	121000	DENV-1	Primary dengue	No	No	NA	Skin	60000	5	52.5	5	25
3347	13	Female	42	4	Yes	Yes	Equivocal	39	100	90	No	No	0	38.4	50600	DENV-1	Secondary dengue	No	No	NA	No	50600	4	38.7	7	2.11081794195252
3348	11	Female	41	4	Yes	Yes	Positive	38.5	120	90	No	No	0	33.8	429000	DENV-1	Unclassifiable	No	No	NA	Skin	52000	6	44.5	6	9.0686274509804
3349	7	Female	23	4	Yes	Yes	Negative	38.7	120	90	Yes	No	0	39.1	87000	DENV-1	Unclassifiable	No	No	NA	Skin	73000	5	41.7	6	9.16230366492147
3350	10	Female	34	2	Yes	No	Negative	38.5	120	100	No	No	0	36.6	106000	DENV-1	Secondary dengue	No	No	NA	Skin	32900	6	45.3	5	30.1724137931035
3352	14	Male	37	3	Yes	No	Negative	38.5	110	100	Yes	No	0	39.5	196000	Negative	Possible primary	No	No	NA	No	167000	4	41.4	4	-5.47945205479452
3353	12	Female	25	3	Yes	Yes	Equivocal	38	100	100	No	No	0	38.7	219000	Negative	Secondary dengue	No	No	NA	No	167000	6	38.7	3	3.20000000000001
3356	13	Male	32	4	Yes	Yes	Negative	38	100	90	No	Yes	0	43.1	103000	DENV-1	Primary dengue	No	No	NA	No	70000	6	44.5	6	11.5288220551378
3357	12	Male	55	4	Yes	No	Positive	39.5	100	90	No	No	0	39.8	127000	DENV-1	Secondary dengue	No	No	NA	No	79200	6	44.9	7	8.19277108433734
3359	13	Female	33	4	Yes	No	Negative	40	95	110	No	No	0	37.9	136000	DENV-1	Secondary dengue	No	No	NA	Skin	82000	6	41.2	7	12.2615803814714
3361	7	Female	15	4	Yes	Yes	Negative	39	110	90	No	No	0	35.6	74000	DENV-1	Secondary dengue	No	No	NA	No	33000	5	39.5	5	15.8357771260997
3363	14	Female	33	4	Yes	No	Negative	38	90	100	No	Yes	0	41.7	125000	DENV-1	Secondary dengue	No	No	NA	No	91000	6	42.3	6	17.1745152354571
3364	12	Female	27	3	Yes	Yes	Negative	38	110	100	Yes	No	0	42.9	76800	DENV-1	Secondary dengue	No	No	NA	No	39000	6	46	4	23.6559139784946
3365	12	Female	25	4	Yes	No	Negative	39	110	90	No	No	0	38.9	172000	DENV-1	Unclassifiable	No	No	NA	Mucose	62000	7	39.7	7	8.46994535519126
3366	12	Male	35	3	Yes	Yes	Negative	38	110	100	No	No	0	44.6	125000	DENV-1	Unclassifiable	No	No	NA	Skin	44000	7	46.4	6	14.5679012345679
3367	13	Female	46	4	Yes	No	Negative	39	100	100	No	No	0	35.7	72000	DENV-1	Unclassifiable	No	No	NA	Skin	32000	6	40	7	20.8459214501511
3368	14	Female	36	4	Yes	Yes	Equivocal	39	120	90	No	Yes	0	36.4	59000	DENV-3	Secondary dengue	No	No	NA	Skin	37000	5	39.2	6	2.34986945169714
3374	7	Female	16	4	Yes	No	Negative	39	120	90	No	No	0	38.7	96000	DENV-1	Secondary dengue	No	No	NA	No	38000	6	40.3	6	8.91891891891891
3380	6	Male	20	3	Yes	Yes	Negative	39	120	90	No	No	0	35.4	98000	DENV-1	Secondary dengue	No	No	NA	Skin	68000	4	43.8	5	14.9606299212598
3381	14	Female	44	4	Yes	No	Negative	37.5	80	90	No	No	0	36.9	49000	Negative	Secondary dengue	No	No	NA	No	28000	6	39.6	5	8.7912087912088
3383	10	Male	39	2	Yes	No	Negative	40	120	100	No	No	0	37.3	154000	DENV-1	Secondary dengue	No	No	NA	No	25000	4	50.8	3	34.3915343915344
3384	6	Male	15	4	Yes	No	Positive	39	120	90	No	No	0	37.7	90000	DENV-1	Secondary dengue	No	No	NA	Skin	39000	5	46.1	5	41.8461538461538
3385	12	Male	29	4	Yes	No	Negative	39	110	90	No	No	0	42.7	264000	Negative	Secondary dengue	No	No	NA	No	NA	NA	NA	NA	NA
3389	12	Male	26	2	Yes	No	Negative	38	100	90	No	No	0	39.9	238000	DENV-1	Secondary dengue	No	No	NA	No	125000	6	38.1	4	7.62711864406781
3391	10	Female	38	2	No	No	Negative	39	120	90	No	No	0	40	109000	DENV-1	Unclassifiable	No	No	NA	No	64000	6	41.5	5	19.2528735632184
3392	13	Male	36	4	Yes	Yes	Negative	39	100	100	No	No	0	39.7	66300	DENV-1	Unclassifiable	No	No	NA	Skin	28000	6	47.7	6	19.8492462311558
3393	6	Male	17.5	2	No	Yes	Negative	39	120	90	No	Yes	0	38.1	372000	DENV-1	Unclassifiable	No	No	NA	No	177000	7	39.8	3	17.7514792899408
3394	14	Male	58	3	Yes	Yes	Negative	39	100	90	No	No	0	45.5	206000	DENV-1	Unclassifiable	No	No	NA	Skin	38000	6	51.6	5	12.1739130434783
3395	11	Female	25	2	Yes	No	Negative	38.7	100	90	No	No	0	NA	NA	DENV-1	Unclassifiable	No	No	NA	No	36000	6	47.9	7	38.8405797101449
3396	13	Male	54	4	Yes	Yes	Negative	39	120	120	No	No	0	39.3	216000	DENV-1	Possible primary	No	No	NA	No	137000	7	44.3	7	25.8522727272727
3397	9	Male	19	3	Yes	Yes	Negative	39	110	100	No	No	0	42	218000	DENV-1	Secondary dengue	No	No	NA	Skin	83000	6	44.6	4	20.8672086720867
3399	6	Male	28	4	Yes	No	Negative	40	110	100	No	No	0	40.2	114000	DENV-1	Secondary dengue	No	No	NA	Skin	85000	5	43.5	3	17.8861788617886
3402	11	Female	35	4	Yes	No	Equivocal	38	100	90	No	Yes	0	42.9	57000	Negative	Secondary dengue	No	No	NA	No	40000	6	46.5	5	32.8571428571429
3403	10	Female	23	3	Yes	No	Negative	39.5	120	100	No	No	0	36.5	195000	DENV-1	Unclassifiable	No	No	NA	No	74000	7	39	4	2.9023746701847
3404	16	Male	50	2	Yes	No	Positive	39	100	90	No	No	0	41.5	133000	DENV-1	Unclassifiable	No	No	NA	No	92500	5	43.3	3	4.33734939759035
3405	13	Male	38	3	Yes	Yes	Equivocal	39.4	120	90	No	No	0	38.3	82400	DENV-1	Primary dengue	No	No	NA	No	35800	7	49.7	7	24.25
3406	9	Female	20	4	Yes	No	Negative	38.5	120	110	No	No	0	39.2	112000	DENV-1	Unclassifiable	No	No	NA	No	33000	6	48.7	6	31.6216216216216
3407	14	Male	44	3	No	Yes	Negative	39	100	100	No	No	0	42.2	256000	Negative	Secondary dengue	No	No	NA	No	222000	4	42.2	3	-2.08816705336427
3410	10	Male	32	3	No	Yes	Negative	38.5	100	90	No	No	0	38.5	173000	DENV-1	Possible primary	No	No	NA	No	109000	6	40.7	4	6.54450261780105
3411	9	Female	25	4	Yes	No	Equivocal	39	120	90	No	No	0	41.2	119000	DENV-1	Secondary dengue	No	No	NA	No	51000	6	43.9	6	33.030303030303
3412	14	Male	43	4	Yes	No	Equivocal	40	120	90	Yes	No	0	45.5	44000	DENV-1	Secondary dengue	No	No	NA	No	26000	5	51.3	5	28.5714285714286
3413	14	Male	49	4	Yes	Yes	Positive	40	110	90	No	Yes	2	42.6	65000	DENV-1	Secondary dengue	No	No	NA	Skin	19000	6	51.4	6	26.6009852216749
3414	14	Male	40	4	Yes	Yes	Negative	39	100	90	No	No	0	44.7	64000	DENV-1	Unclassifiable	No	No	NA	Mucose	13000	6	51.6	6	28.6783042394015
3415	12	Male	30	4	Yes	No	Negative	38	100	90	No	No	0	43.8	55000	DENV-1	Secondary dengue	No	No	NA	No	30200	6	43.8	4	9.49999999999999
3416	12	Male	37	4	Yes	No	Equivocal	39.5	100	90	No	No	0	42.6	103000	DENV-1	Unclassifiable	No	No	NA	No	51000	6	46.5	7	16.25
3417	11	Male	32	4	Yes	No	Equivocal	39	120	90	No	No	0	36.9	62000	DENV-1	Secondary dengue	Yes	Yes	5	No	14000	6	42.3	6	5.74999999999999
3418	13	Female	46	4	Yes	No	Negative	39	100	100	No	No	0	35	126000	DENV-1	Secondary dengue	No	No	NA	Mucose	39000	7	36.4	7	-2.67379679144385
3420	8	Male	26	4	Yes	Yes	Negative	39	100	90	No	No	0	43.1	53000	Negative	Secondary dengue	No	No	NA	Skin	51000	5	43.1	4	16.4864864864865
3424	10	Female	28	3	Yes	Yes	Positive	40	100	90	No	No	0	37.9	178000	DENV-1	Secondary dengue	No	No	NA	No	25000	7	43.2	6	11.9170984455959
3425	7	Male	19	4	Yes	No	Negative	38.8	100	90	No	No	0	37.7	166000	DENV-1	Secondary dengue	No	No	NA	No	64000	8	37.7	4	1.8918918918919
3426	13	Male	43	4	Yes	No	Negative	39	100	100	No	No	0	40.8	181000	DENV-1	Unclassifiable	No	No	NA	No	92000	6	41.1	8	-5.29953917050691
3427	9	Male	20	3	Yes	Yes	Equivocal	39.7	120	90	No	No	0	41.4	176000	DENV-1	Unclassifiable	No	No	NA	No	63000	5	41.4	3	5.88235294117646
3428	10	Male	35	3	Yes	No	Negative	39	120	100	No	No	0	40.2	156000	DENV-1	Secondary dengue	No	No	NA	No	129000	6	41	6	0
3429	13	Female	37	4	Yes	No	Negative	38.7	100	90	No	No	0	39.7	85000	DENV-1	Unclassifiable	No	No	NA	No	48000	6	41.6	5	2.46305418719212
3430	9	Female	21	3	Yes	No	Negative	39	110	90	No	No	0	36.2	114000	DENV-1	Unclassifiable	No	No	NA	No	34000	6	39.3	6	6.5040650406504
3431	13	Female	55	3	Yes	No	Negative	40	120	100	No	No	0	34.5	127000	DENV-1	Unclassifiable	No	No	NA	Mucose	50000	8	42.2	7	12.2340425531915
3433	13	Male	35	3	Yes	No	Negative	39.5	120	100	No	No	0	35.7	193000	DENV-3	Unclassifiable	No	No	NA	No	49000	8	42.9	7	7.25
3436	11	Female	27	3	Yes	Yes	Negative	39.5	100	90	No	No	0	35	157000	DENV-2	Secondary dengue	No	No	NA	No	34000	6	39.9	5	3.63636363636363
3438	12	Female	30	3	Yes	Yes	Negative	39.5	100	100	No	No	0	34.9	125000	Negative	Secondary dengue	No	No	NA	No	80000	4	42.3	4	4.18719211822659
3439	10	Female	33	4	Yes	No	Negative	39.5	120	100	No	No	0	39	159000	DENV-1	Possible primary	Yes	Yes	6	No	46000	7	48	6	29.7297297297297
3440	10	Female	23	4	Yes	No	Negative	38.2	108	100	No	No	0	36.3	215000	DENV-1	Possible primary	No	No	NA	Mucose	44000	8	43.4	8	25.0720461095101
3441	14	Male	40	4	Yes	No	Negative	39	120	90	No	Yes	0	42	90000	DENV-1	Secondary dengue	Yes	Yes	5	No	17000	6	47.8	5	19.5
3442	11	Male	40	3	Yes	Yes	Negative	39	120	110	No	No	0	42	155000	DENV-2	Secondary dengue	No	No	NA	Mucose	89000	7	44.7	7	10.6435643564357
3443	9	Male	40	4	Yes	Yes	Negative	38	100	90	No	Yes	0	37	160000	Negative	Secondary dengue	No	No	NA	Skin	139000	7	41.7	6	12.7027027027027
3444	7	Male	21	3	Yes	No	Negative	38	100	90	Yes	No	0	41	202000	Negative	Secondary dengue	No	No	NA	No	109000	6	43.1	5	19.3905817174515
3446	8	Female	29	4	Yes	No	Positive	38.5	110	90	Yes	No	0	39.7	60000	DENV-1	Secondary dengue	No	No	NA	No	58000	5	39.7	4	12.1468926553672
3447	9	Female	37	4	Yes	Yes	Equivocal	39.5	110	90	No	No	0	40.6	70000	Negative	Secondary dengue	No	No	NA	Skin	46000	5	40.6	4	9.72972972972973
3449	9	Male	47	4	Yes	No	Positive	39.5	120	100	No	Yes	0	39.7	104000	Negative	Secondary dengue	No	No	NA	Skin	53000	6	40.3	6	8.91891891891891
3450	14	Male	28	3	Yes	No	Equivocal	39.5	120	90	No	No	0	34	105000	DENV-1	Unclassifiable	No	No	NA	Mucose	76200	5	36.7	5	-0.542005420054189
3451	12	Female	40	3	Yes	No	Negative	39.5	100	100	No	No	0	41.6	179000	DENV-1	Secondary dengue	No	No	NA	No	67000	6	42.9	5	4.63414634146341
3452	11	Male	40	3	Yes	Yes	Negative	39	110	90	No	No	0	37.8	218000	DENV-1	Secondary dengue	No	No	NA	Skin	121000	7	42.9	7	7.25
3453	12	Female	55	4	Yes	No	Positive	39.5	100	100	No	No	0	36.3	129000	DENV-1	Unclassifiable	No	No	NA	Skin	71000	6	40	7	6.38297872340425
3455	11	Male	26	3	Yes	No	Negative	39.5	110	90	No	No	0	39.2	142000	DENV-1	Secondary dengue	No	No	NA	Skin	39000	5	45.7	5	14.25
3456	11	Male	43	3	Yes	Yes	Negative	40	110	110	No	No	0	35.7	189000	DENV-1	Primary dengue	No	No	NA	Skin	57000	8	38.6	4	4.32432432432433
3457	6	Female	18	2	Yes	Yes	Negative	39	120	100	No	No	0	34.6	245000	DENV-1	Possible primary	No	No	NA	No	168000	6	36.9	5	-7.75
3458	10	Male	32	4	Yes	Yes	Negative	40	120	90	No	No	0	36.7	227000	DENV-1	Unclassifiable	No	No	NA	No	71000	8	40.5	7	9.45945945945946
3459	9	Male	37	4	Yes	No	Negative	39	100	90	No	No	0	36.1	185000	DENV-1	Primary dengue	No	No	NA	Skin	67000	7	37.7	6	-9.15662650602409
3460	9	Female	31	4	Yes	Yes	Negative	39	100	90	Yes	No	0	41.9	299000	DENV-1	Primary dengue	No	No	NA	No	168000	7	43	6	16.2162162162162
3461	13	Female	34	3	Yes	Yes	Negative	40	120	100	No	No	0	36.6	77000	DENV-1	Unclassifiable	No	No	NA	Skin	30000	6	43.2	7	6.40394088669951
3462	9	Male	25	4	Yes	No	Negative	39.5	120	90	No	No	0	37.1	106000	DENV-1	Possible primary	No	No	NA	Skin	103000	6	37.3	5	-2.35602094240839
3463	12	Male	40	3	Yes	Yes	Equivocal	40	90	90	No	No	0	34	190100	DENV-1	Secondary dengue	Yes	Yes	6	Skin	42000	7	53.1	7	32.75
3464	12	Female	33	4	Yes	Yes	Equivocal	38	100	90	No	No	0	39.3	245000	DENV-1	Primary dengue	No	No	NA	No	183000	6	39.3	4	1.55038759689921
3465	10	Male	30	4	Yes	No	Negative	39	110	90	No	No	0	40.1	181000	Negative	Secondary dengue	No	No	NA	No	92000	6	41.1	7	4.58015267175574
3467	9	Female	25	2	Yes	No	Negative	39.5	120	90	No	No	0	39.7	87000	Negative	Secondary dengue	No	No	NA	No	64000	6	43	5	5.39215686274511
3468	10	Female	20	3	Yes	No	Negative	39.5	100	90	No	No	0	38.1	114000	DENV-1	Unclassifiable	No	No	NA	Skin	21000	6	47.3	6	31.7548746518106
3469	14	Female	50	4	Yes	No	Negative	37.5	80	90	No	No	0	43.4	45000	Negative	Secondary dengue	No	No	NA	Skin	38000	5	45.7	5	15.9898477157361
3471	12	Female	37	4	Yes	No	Equivocal	38.5	100	90	Yes	Yes	0	38.6	149000	DENV-1	Possible primary	No	No	NA	Skin	110000	6	41.6	6	4.52261306532664
3472	14	Female	43	4	Yes	Yes	Negative	38.8	110	100	No	No	0	43.5	137000	DENV-1	Possible primary	No	No	NA	No	125000	6	44.3	5	-4.11255411255412
3473	14	Male	45	3	Yes	No	Equivocal	39	100	90	No	No	0	48.8	82000	DENV-2	Secondary dengue	No	No	NA	Skin	46000	6	49.7	7	15.8508158508159
3477	8	Female	21	4	Yes	No	Negative	39	110	90	No	No	0	40.5	154000	DENV-1	Unclassifiable	No	No	NA	No	92000	7	40.5	4	12.5
3479	11	Female	45	4	Yes	Yes	Negative	39.5	120	100	No	No	0	38.2	119000	Negative	Primary dengue	No	No	NA	Mucose	99000	6	49.6	8	17.5355450236967
3480	13	Female	35	4	Yes	No	Positive	39	120	100	No	No	0	44.1	75000	Negative	Secondary dengue	No	No	NA	No	57000	5	44.1	4	2.32018561484919
3481	11	Female	43	4	Yes	No	Negative	39	120	100	No	No	0	41.5	167000	DENV-1	Secondary dengue	No	No	NA	No	64000	7	41.5	4	7.79220779220779
3482	14	Female	45	2	Yes	No	Negative	39	100	100	No	Yes	0	39	174100	DENV-3	Unclassifiable	No	No	NA	Mucose	105000	6	43	5	10.5398457583548
3483	11	Male	22	4	Yes	No	Negative	38	86	90	No	No	0	38.1	89000	DENV-1	Unclassifiable	No	No	NA	Skin	41000	7	59.7	7	49.25
3484	14	Male	52	4	Yes	No	Negative	39	100	90	No	No	0	47.4	120000	DENV-1	Secondary dengue	No	No	NA	Mucose	30000	7	55.4	7	32.8537170263789
3485	8	Male	20	4	Yes	No	Negative	38.5	120	90	No	No	0	33.7	164000	DENV-1	Possible primary	No	No	NA	No	133000	7	38.9	7	5.99455040871933
3486	9	Male	24	4	Yes	No	Negative	39	100	100	Yes	No	0	42.1	41000	Negative	Secondary dengue	No	No	NA	No	27000	5	48.3	6	30.5405405405405
3487	9	Female	27	4	Yes	Yes	Equivocal	39	120	90	No	Yes	0	40.4	85000	DENV-2	Secondary dengue	Yes	Yes	5	Mucose	11000	6	45.8	5	23.7837837837838
3488	13	Male	34	3	Yes	No	Negative	38.5	120	90	No	No	0	44.6	203000	DENV-1	Unclassifiable	No	No	NA	No	126000	6	46.1	5	15.25
3489	10	Male	35	4	Yes	Yes	Negative	40	110	90	No	No	0	57.3	95000	DENV-1	Primary dengue	No	No	NA	Skin	88000	8	57.3	4	54.8648648648649
3490	8	Female	32	3	Yes	No	Negative	38.5	100	100	No	No	0	39.8	94000	DENV-1	Unclassifiable	No	No	NA	Skin	34000	5	43.6	4	17.8378378378378
3491	13	Male	40	3	Yes	No	Negative	38.5	100	100	No	No	0	44.9	131000	DENV-1	Primary dengue	No	No	NA	Mucose	62000	7	47.5	8	11.7647058823529
3492	14	Male	65	4	Yes	Yes	Negative	39.7	100	90	No	No	0	51	118000	DENV-1	Secondary dengue	No	No	NA	Skin	47000	7	54	6	35
3493	12	Male	31	4	Yes	No	Negative	40	110	90	No	No	0	42.9	150000	DENV-1	Secondary dengue	No	No	NA	No	49000	6	42.9	4	25.0728862973761
3494	6	Male	18	4	Yes	Yes	Negative	38.5	96	90	No	No	0	36.2	103000	DENV-1	Unclassifiable	No	No	NA	Skin	12000	8	44.9	6	21.3513513513513
3495	14	Male	50	3	Yes	No	Negative	39	100	100	No	No	0	43.4	90000	DENV-2	Unclassifiable	No	No	NA	Skin	35000	6	50.7	6	17.6334106728538
3497	14	Female	35	3	Yes	No	Negative	39	100	90	No	No	0	42.8	146000	DENV-2	Secondary dengue	No	No	NA	Skin	100000	7	44.1	5	14.5454545454546
3498	14	Male	38	4	Yes	No	Negative	39	120	90	No	No	0	42.6	36000	DENV-1	Secondary dengue	No	No	NA	No	13000	5	49.1	6	22.75
3499	13	Male	52	4	Yes	No	Equivocal	39	128	90	No	Yes	0	45.3	110000	DENV-3	Unclassifiable	No	No	NA	No	98000	6	47.1	5	20.1530612244898
3500	9	Male	25	2	Yes	No	Negative	39	110	90	No	No	0	35.6	274000	DENV-3	Possible primary	No	No	NA	No	70000	7	35.8	3	-2.45231607629429
3501	12	Female	32	3	Yes	No	Negative	40	100	90	No	No	0	38.7	194000	Negative	Unclassifiable	No	No	NA	No	14700	6	39.4	5	7.35694822888282
3502	12	Male	36	4	Yes	Yes	Negative	38.7	100	100	No	Yes	2	41.9	120000	DENV-1	Secondary dengue	No	No	NA	Skin	46000	6	46.5	6	28.099173553719
3503	8	Female	23.5	4	Yes	No	Positive	38	100	90	No	No	0	38.6	143000	DENV-1	Unclassifiable	No	No	NA	No	63000	7	40.9	8	10.5405405405405
3504	10	Female	32	3	Yes	No	Negative	40	110	90	No	No	0	36.4	96000	DENV-3	Unclassifiable	No	No	NA	Skin	49000	5	40.2	5	7.48663101604279
3505	11	Female	35	4	Yes	No	Negative	39	100	120	No	No	0	43.4	132000	DENV-1	Unclassifiable	No	No	NA	No	36000	7	46.7	7	11.4558472553699
3506	7	Male	19	4	Yes	No	Negative	38	100	90	No	Yes	1	39.6	55000	Negative	Secondary dengue	No	No	NA	Mucose	43000	5	39.6	4	20.7317073170732
3507	8	Male	24	4	Yes	No	Negative	38.5	100	90	No	No	0	40.6	190000	DENV-1	Secondary dengue	No	No	NA	No	60000	7	40.8	6	12.396694214876
3508	13	Female	36	4	Yes	No	Positive	39	100	90	No	No	0	41	83000	DENV-1	Secondary dengue	No	No	NA	Skin	50000	6	43.7	7	13.5064935064935
3509	12	Male	28	3	Yes	No	Negative	38	100	90	Yes	No	0	37.5	147000	DENV-1	Secondary dengue	No	No	NA	No	99000	6	41.9	7	10.2631578947368
3510	14	Female	40	4	Yes	No	Negative	38.5	100	90	No	No	0	42.4	71000	DENV-1	Secondary dengue	No	No	NA	No	67000	5	47.4	6	23.1168831168831
3511	12	Female	44	3	Yes	No	Equivocal	39	110	100	No	No	0	42.7	188000	DENV-3	Unclassifiable	No	No	NA	No	144000	6	43	5	6.69975186104219
3512	12	Male	32	4	Yes	Yes	Negative	40.5	100	90	No	Yes	0	35	141000	Negative	Secondary dengue	No	No	NA	No	141000	4	37.2	7	-6.5326633165829
3514	7	Male	30	3	Yes	Yes	Negative	38.6	100	90	No	No	0	37.1	215000	DENV-1	Primary dengue	No	No	NA	No	47000	7	42	7	-26.5734265734266
3516	9	Male	45	3	Yes	No	Negative	38.5	100	90	No	No	0	36.5	101000	DENV-1	Possible primary	Yes	Yes	6	No	20000	6	42	6	13.5135135135135
3518	14	Female	38	4	Yes	Yes	Negative	41	120	90	Yes	Yes	2	38.6	80000	DENV-4	Secondary dengue	Yes	Yes	6	Mucose	17000	6	41.4	3	7.53246753246753
3519	14	Male	64	4	Yes	Yes	Equivocal	39	100	100	No	No	0	45.6	114000	DENV-1	Secondary dengue	No	No	NA	Skin	62000	6	48.9	6	9.64125560538116
3521	14	Male	37	3	Yes	Yes	Negative	38	100	90	No	No	0	42.8	124000	Negative	Secondary dengue	No	No	NA	No	124000	3	47.2	8	24.2105263157895
3522	13	Male	41	4	Yes	Yes	Negative	38.9	120	100	No	Yes	0	43.5	122000	DENV-3	Unclassifiable	No	No	NA	No	98000	8	46.8	8	13.5922330097087
3524	14	Male	35	4	Yes	Yes	Negative	40	100	90	No	No	0	40.1	91000	DENV-1	Secondary dengue	No	No	NA	No	57000	6	40.1	4	0.250000000000004
3526	6	Male	12	4	Yes	No	Negative	39	120	90	No	No	0	38.4	157000	DENV-1	Unclassifiable	No	No	NA	No	119000	5	38.4	4	13.2743362831858
3528	12	Male	52	3	Yes	No	Positive	40	110	90	No	No	0	42.3	142000	DENV-1	Secondary dengue	No	No	NA	Skin	45000	6	43.4	7	14.8148148148148
3533	10	Female	43	3	Yes	No	Positive	39	100	90	No	No	0	40.9	108000	DENV-1	Secondary dengue	No	No	NA	No	49000	5	45.6	5	30.6590257879656
5	12	Female	31	1	Yes	Yes	Negative	39.2	120	110	No	No	NA	37	171000	DENV-2	NA	No	No	NA	Skin	83000	6	47	6	22.0779220779221
501	12	Male	30	4	Yes	No	Negative	39.7	100	90	No	NA	0	48.4	78000	DENV-4	Secondary dengue	No	No	NA	No	37000	6	48.4	4	21
503	12	Female	50	2	Yes	Yes	Negative	39	110	110	No	No	NA	44.1	247000	Negative	Secondary dengue	No	No	NA	No	191000	5	48.7	3	26.4935064935065
505	NA	Female	30	2	Yes	No	Negative	39	100	100	No	No	0	41	130000	DENV-4	Secondary dengue	No	No	NA	No	149000	5	43.4	5	NA
507	12	Female	36	4	Yes	No	Positive	40	82	80	Yes	Yes	1	38.8	108000	DENV-4	Secondary dengue	No	No	NA	No	62000	6	46	5	19.4805194805195
510	12	Female	47	4	Yes	No	Equivocal	39	100	100	No	No	0	44.8	98000	DENV-2	Secondary dengue	No	No	NA	No	65000	6	48	6	24.6753246753247
512	13	Male	32	4	No	No	Negative	39.5	116	100	No	Yes	1	41.5	90000	DENV-4	Secondary dengue	No	No	NA	Skin	90000	4	45	6	12.5
514	8	Male	23	3	No	No	Negative	38.5	104	90	Yes	No	0	33.8	198000	Negative	Secondary dengue	No	No	NA	No	118000	6	40.5	8	9.45945945945946
518	9	Male	21	4	Yes	NA	Positive	39	120	100	NA	Yes	2	43	89000	DENV-2	Secondary dengue	Yes	Yes	5	NA	NA	NA	NA	NA	NA
519	13	Female	34	3	Yes	No	Negative	38	92	80	No	No	2	44.3	116000	DENV-4	Secondary dengue	No	No	NA	Skin	47000	5	44.3	3	15.0649350649351
522	9	Female	26	4	Yes	No	Negative	38	100	90	No	No	0	37.1	141000	DENV-4	Secondary dengue	No	No	NA	No	98000	6	39.2	5	5.94594594594595
523	9	Male	22	4	Yes	No	Negative	39	120	110	No	No	0	39.6	232000	Negative	Secondary dengue	No	No	NA	No	134000	5	41	5	10.8108108108108
524	8	Female	20	3	Yes	No	Negative	39.3	100	100	Yes	Yes	0	31.9	209000	DENV-4	Secondary dengue	No	No	NA	Skin	65000	7	43.6	6	17.8378378378378
525	7	Male	28	2	No	No	Negative	39.5	120	90	No	No	0	38.9	359000	DENV-4	Secondary dengue	No	No	NA	No	259000	4	42.7	6	15.4054054054054
526	9	Male	35	3	No	No	Negative	38.5	110	100	No	No	0	34.8	76000	DENV-4	Secondary dengue	No	No	NA	No	48000	5	46.6	5	25.9459459459459
527	8	Female	24	4	No	No	Positive	39.5	82	100	No	Yes	1	36.3	177000	DENV-4	Secondary dengue	No	No	NA	Skin	100000	5	37.3	7	0.810810810810803
531	6	Female	23	2	Yes	No	Negative	39	100	90	No	No	0	33.8	266000	DENV-4	Secondary dengue	No	No	NA	No	157000	6	40	5	20.8459214501511
533	13	Male	38	3	Yes	No	Negative	38	100	100	No	No	0	43.4	114000	DENV-4	Secondary dengue	No	No	NA	Mucose	50000	5	44.2	6	10.5
537	5	Female	15	3	Yes	No	Equivocal	38.5	96	110	No	Yes	2	42	209000	DENV-4	Secondary dengue	No	No	NA	No	41000	7	51.1	5	38.1081081081081
540	12	Female	39	3	Yes	Yes	Negative	40	120	90	No	No	NA	39.1	70000	DENV-4	Unclassifiable	No	No	NA	Skin	70000	3	46.7	7	21.2987012987013
543	13	Male	37	3	No	No	Negative	39.1	116	100	No	No	0	43.1	203000	DENV-4	Secondary dengue	No	No	NA	No	120000	5	43.1	3	7.75
544	11	Female	38	4	No	No	Negative	38.5	100	100	Yes	Yes	1	42.4	148000	DENV-4	Secondary dengue	No	No	NA	Skin	96000	5	42.5	6	10.3896103896104
545	11	Male	26	3	Yes	No	Negative	39	100	90	No	No	NA	37.6	127000	Negative	Secondary dengue	No	No	NA	No	105000	5	38	6	-5
546	9	Female	25	4	Yes	No	Negative	38	100	100	No	No	0	38	174000	DENV-4	Secondary dengue	No	No	NA	Skin	56000	7	43.3	7	17.027027027027
[truncated: 302 more rows]
