# Supplementary material for: The value of daily platelet counts for predicting dengue shock syndrome: Results from a prospective observational study of 2301 Vietnamese children with dengue
Source: PLoS Negl Trop Dis. 2017 Apr 27;11(4):e0005498. doi: 10.1371/journal.pntd.0005498 (PMC5407568; doi:10.1371/journal.pntd.0005498)
Supplement: S2 Appendix — (ZIP) [file pntd.0005498.s003.zip › plt.csv]

st_no	doi_info	plt	age	sex	day_ill	his_vomit	temp	liver	plt_bsl	status
1003	3	91000	13	Male	3	No	38	0	91000	0
1004	3	92000	11	Male	3	Yes	40.5	0	92000	0
1006	3	82300	11	Female	3	Yes	38.3	0	82300	0
1007	3	118000	8	Female	3	Yes	38	0	118000	0
1008	3	72100	9	Male	3	No	38.5	0	72100	0
1010	3	164000	10	Female	3	Yes	40.5	0	164000	1
1016	3	77100	12	Male	3	No	40	2	77100	1
1017	3	194000	7	Female	3	Yes	39.5	0	194000	0
1018	3	90200	10	Male	3	Yes	40	0	90200	1
1021	3	65000	9	Male	3	No	37.8	0	65000	0
1023	3	104000	8	Female	3	No	38	0	104000	0
1024	3	105000	9	Male	3	Yes	38.7	0	105000	0
1026	3	123000	13	Male	3	Yes	39.5	2	123000	0
1027	3	192000	11	Male	3	No	39	2	192000	0
1029	3	82600	11	Female	3	Yes	39	0	82600	0
1031	3	150000	6	Female	3	Yes	38.5	2	150000	0
1032	3	106000	10	Female	3	No	37.7	0	106000	0
1037	3	127000	9	Male	3	No	40	0	127000	0
1039	3	195000	7	Male	3	No	38.5	0	195000	0
1043	3	163000	12	Female	3	Yes	38	1	163000	0
1044	3	162000	8	Male	3	No	39	0	162000	0
1046	3	80000	13	Male	3	No	39	0	80000	0
1047	3	94000	12	Female	3	Yes	38	0	94000	1
1055	3	190000	11	Male	3	Yes	38.3	0	190000	0
1057	3	161000	9	Male	3	Yes	38.3	0	161000	0
1064	3	93000	10	Female	3	No	38.5	1	93000	0
1070	3	146000	11	Female	3	No	39	0	146000	0
1078	3	163000	13	Male	3	Yes	39	0	163000	0
1080	3	150000	13	Male	3	Yes	39	0	150000	0
1081	3	87800	14	Female	3	No	38	0	87800	0
1086	3	85000	12	Male	3	Yes	39	0	85000	0
1091	3	250000	11	Female	3	Yes	38	0	250000	0
1092	3	148000	12	Male	3	Yes	39	1	148000	0
1094	3	114000	12	Male	3	No	39	0	114000	0
1097	3	84300	13	Female	3	No	38	0	84300	0
1099	3	204000	10	Male	3	Yes	39	0	204000	0
1101	3	48600	11	Female	3	Yes	38	0	48600	0
1102	3	94000	10	Female	3	Yes	39	0	94000	0
1103	3	150000	13	Male	3	No	38	0	150000	0
1108	3	117000	11	Male	3	No	40	0	117000	0
1111	3	193000	11	Male	3	Yes	39	0	193000	0
1114	3	117000	11	Female	3	No	39	0	117000	0
1118	3	96000	10	Male	3	Yes	39	2	96000	0
1122	3	119000	13	Male	3	No	39	1	119000	0
1123	3	149000	11	Female	3	Yes	40	0	149000	0
1124	3	115000	11	Female	3	No	40	0	115000	0
1126	3	97000	11	Female	3	No	38	0	97000	0
1128	3	119000	11	Female	3	No	38	0	119000	0
1129	3	40900	13	Male	3	Yes	38.8	1	40900	0
1132	3	110000	14	Male	3	No	39.5	0	110000	0
1133	3	96000	8	Male	3	No	39	0	96000	0
1134	3	98200	7	Male	3	No	38	0	98200	0
1135	3	69000	14	Male	3	No	39	0	69000	0
1136	3	134000	9	Female	3	No	39	0	134000	0
1139	3	234000	13	Female	3	Yes	37.8	0	234000	0
1141	3	148000	14	Male	3	No	39.5	0	148000	0
1142	3	181000	9	Female	3	Yes	39	0	181000	0
1146	3	81000	12	Female	3	No	39	0	81000	1
1150	3	29000	11	Male	3	Yes	38	2	29000	0
1153	3	63700	9	Female	3	Yes	38	0	63700	1
1154	3	77100	13	Male	3	No	39	0	77100	0
1155	3	170000	8	Male	3	No	39	0	170000	0
1158	3	120000	11	Male	3	No	38.4	0	120000	0
1160	3	62000	12	Male	3	No	38	0	62000	0
1162	3	92000	11	Female	3	Yes	38.2	0	92000	0
1169	3	230000	9	Male	3	Yes	40	0	230000	0
1171	3	62600	5	Female	3	No	38.8	0	62600	0
1172	3	276000	9	Male	3	Yes	39	1	276000	0
1174	3	132000	7	Male	3	No	38	0	132000	0
1176	3	131000	14	Female	3	Yes	39	1	131000	0
1178	3	87000	11	Male	3	Yes	39	3	87000	0
1182	3	66700	13	Male	3	No	38	0	66700	1
1183	3	174000	12	Male	3	No	38	0	174000	0
1185	3	118000	9	Female	3	No	38.4	0	118000	0
1186	3	238000	12	Female	3	No	37	0	238000	0
1187	3	102000	12	Female	3	Yes	38	0	102000	0
1188	3	162000	12	Male	3	No	39.5	0	162000	0
1189	3	242000	10	Male	3	No	40	0	242000	0
1192	3	122000	12	Male	3	No	38.3	1	122000	0
1193	3	146000	13	Male	3	No	39	0	146000	0
1197	3	55000	11	Male	3	Yes	39	0	55000	1
1198	3	169000	14	Male	3	No	40	0	169000	0
1199	3	221000	12	Female	3	No	40.5	0	221000	0
1201	3	223000	10	Female	3	Yes	38.5	2	223000	0
1203	3	110000	12	Female	3	Yes	40	0	110000	0
1205	3	70400	9	Female	3	Yes	38	0	70400	0
1206	3	96704	13	Female	3	No	39	0	96704	0
1208	3	122000	7	Female	3	No	39.5	0	122000	0
1211	3	120000	7	Female	3	Yes	38.5	0	120000	0
1216	3	197000	13	Male	3	No	39.5	0	197000	0
1217	3	66000	12	Male	3	No	39	0	66000	0
1219	3	134000	12	Female	3	No	39.5	0	134000	0
1221	3	255000	13	Male	3	Yes	39.5	0	255000	0
1223	3	138000	12	Female	3	No	38	0	138000	0
1225	3	137000	11	Female	3	No	38.3	0	137000	0
1231	3	101000	14	Male	3	No	39	0	101000	0
1249	3	177000	13	Male	3	No	39	0	177000	0
1251	3	88000	11	Female	3	No	39	0	88000	0
1252	3	136000	10	Female	3	No	39	0	136000	0
1254	3	196000	8	Female	3	Yes	39	0	196000	0
1257	3	295000	9	Female	3	Yes	39	0	295000	0
1258	3	209000	9	Female	3	Yes	38.3	0	209000	0
1259	3	304000	9	Male	3	Yes	39	0	304000	0
1270	3	36000	10	Male	3	Yes	39	0	36000	0
1274	3	136000	15	Female	3	No	37.5	0	136000	0
1277	3	188000	12	Male	3	No	39	0	188000	0
1280	3	81500	12	Female	3	Yes	39	0	81500	0
1284	3	80000	14	Male	3	No	39	0	80000	0
1285	3	98000	14	Female	3	No	39.5	0	98000	0
1295	3	201000	11	Male	3	No	40	0	201000	0
1298	3	162000	9	Male	3	No	39.5	0	162000	0
1299	3	165000	13	Male	3	No	39.5	0	165000	0
1303	3	203000	12	Female	3	No	38.5	0	203000	0
1304	3	280000	10	Male	3	No	38.5	0	280000	0
1305	3	229000	14	Female	3	No	39	0	229000	0
1306	3	297000	8	Male	3	Yes	39	0	297000	0
1310	3	142000	13	Male	3	No	39	0	142000	0
1313	3	117000	14	Male	3	No	39.5	0	117000	0
1314	3	186000	12	Female	3	No	37	0	186000	0
1316	3	160000	10	Male	3	No	38.8	0	160000	0
1317	3	230000	13	Female	3	No	39	0	230000	0
1324	3	76000	13	Female	3	No	38.4	0	76000	0
1325	3	159000	13	Female	3	Yes	39.5	0	159000	0
1327	3	37000	10	Female	3	No	37.3	0	37000	0
1329	3	195000	9	Female	3	No	39	0	195000	0
1330	3	323000	9	Male	3	No	39.7	0	323000	0
1331	3	91200	12	Male	3	No	38	0	91200	0
1333	3	81900	13	Male	3	No	39.5	0	81900	0
1334	3	247000	9	Female	3	Yes	39.5	0	247000	0
1336	3	213000	13	Male	3	No	37.8	0	213000	0
1337	3	132000	11	Female	3	Yes	39	0	132000	0
1339	3	197000	10	Male	3	Yes	39	0	197000	0
1350	3	163000	10	Female	3	Yes	38.5	0	163000	0
1366	3	240000	12	Male	3	Yes	38.2	0	240000	0
1380	3	208000	10	Male	3	No	39	0	208000	0
1383	3	141000	14	Female	3	Yes	38.2	0	141000	0
1386	3	110000	10	Male	3	Yes	38	1	110000	0
1388	3	219000	9	Female	3	No	37.8	0	219000	0
1389	3	166000	10	Male	3	No	38.5	0	166000	0
1393	3	218000	7	Female	3	No	40	0	218000	0
1400	3	229000	12	Male	3	No	38.3	0	229000	0
1401	3	241000	11	Male	3	No	39	0	241000	0
1402	3	279000	12	Male	3	No	39	0	279000	0
1403	3	196000	10	Female	3	No	39.7	0	196000	0
1404	3	189000	14	Male	3	No	40	0	189000	0
1410	3	84600	13	Male	3	No	38.5	0	84600	0
1412	3	144000	14	Female	3	No	40	0	144000	0
1416	3	215000	12	Female	3	No	39	0	215000	0
1418	3	81000	14	Male	3	No	38	2	81000	0
1419	3	142000	14	Female	3	Yes	39.6	1	142000	0
1421	3	79000	11	Male	3	Yes	38	0	79000	0
1422	3	150000	13	Male	3	Yes	39	0	150000	0
1423	3	80000	13	Male	3	Yes	36.8	0	80000	0
1427	3	68200	11	Female	3	No	39	0	68200	0
1436	3	95700	11	Male	3	No	37.8	1	95700	0
1438	3	94400	10	Female	3	Yes	39	0	94400	0
1439	3	46000	13	Male	3	Yes	40	0	46000	1
1441	3	114000	9	Female	3	No	39	0	114000	0
1442	3	121000	6	Male	3	Yes	38.8	0	121000	0
1443	3	150000	13	Female	3	No	38	0	150000	0
1444	3	93300	10	Male	3	No	38.8	0	93300	0
1453	3	86000	14	Male	3	NA	38.5	0	86000	0
1456	3	193000	10	Female	3	Yes	39	0	193000	0
1457	3	132000	12	Female	3	No	38	1	132000	0
1459	3	116000	14	Female	3	Yes	39	0	116000	0
1460	3	113000	14	Male	3	No	38	0	113000	0
1463	3	115000	9	Female	3	No	39.5	NA	115000	0
1464	3	63600	12	Male	3	No	38.5	0	63600	0
1465	3	95000	10	Female	3	No	40	0	95000	0
1466	3	143000	10	Female	3	Yes	37	0	143000	0
1468	3	188000	13	Female	3	Yes	39	0	188000	0
1473	3	170000	13	Male	3	Yes	38.5	0	170000	0
1480	3	153000	10	Male	3	No	38.5	0	153000	0
1481	3	142000	10	Female	3	No	38.8	0	142000	0
1487	3	84000	14	Female	3	No	39	0	84000	0
1495	3	100000	7	Female	3	No	39.5	0	100000	1
1497	3	119000	11	Male	3	No	38.5	0	119000	0
1506	3	146000	14	Male	3	No	38.5	0	146000	0
1509	3	152000	8	Female	3	Yes	39	0	152000	0
1512	3	147000	10	Male	3	Yes	38	0	147000	0
1513	3	181000	8	Male	3	No	38.5	1	181000	0
1514	3	146000	13	Male	3	No	38	0	146000	0
1515	3	177000	12	Male	3	No	38.5	0	177000	0
1533	3	232000	12	Male	3	Yes	38	0	232000	0
1545	3	101000	11	Male	3	Yes	39	0	101000	0
1549	3	205000	13	Male	3	No	39	0	205000	0
1567	3	169000	9	Female	3	Yes	39.5	0	169000	0
1568	3	105000	11	Male	3	Yes	39	0	105000	0
1570	3	136000	14	Male	3	No	39	0	136000	0
1573	3	94700	11	Female	3	No	38.6	0	94700	1
1576	3	105000	9	Male	3	No	38.5	0	105000	0
1581	3	161000	10	Male	3	No	39	0	161000	0
1582	3	169000	14	Male	3	No	40	0	169000	0
1583	3	228000	11	Male	3	No	39	0	228000	0
1589	3	355000	9	Female	3	Yes	39	0	355000	0
1592	3	97700	14	Male	3	No	38.5	0	97700	0
1593	3	118000	12	Female	3	No	39	0	118000	0
1594	3	158000	14	Female	3	No	39	0	158000	0
1595	3	71700	11	Male	3	Yes	39	0	71700	0
1597	3	174000	11	Male	3	No	39	0	174000	0
1599	3	109000	9	Male	3	Yes	39	0	109000	0
1600	3	161000	14	Male	3	No	40	0	161000	0
1608	3	124000	14	Female	3	No	39	0	124000	0
1615	3	98300	14	Male	3	No	38	0	98300	0
1617	3	203000	12	Male	3	No	38.7	0	203000	0
1619	3	138000	12	Female	3	Yes	39	0	138000	0
1620	3	82000	12	Male	3	Yes	39	0	82000	0
1627	3	106000	11	Female	3	No	39	0	106000	0
1629	3	162000	14	Male	3	No	39	0	162000	0
1631	3	127000	11	Male	3	No	38.5	0	127000	0
1636	3	136000	12	Male	3	Yes	38.5	0	136000	0
1637	3	34000	9	Female	3	No	38.5	0	34000	0
1638	3	220000	14	Male	3	No	38.8	0	220000	0
1640	3	92000	10	Female	3	No	39	0	92000	0
1641	3	127000	13	Female	3	No	39	0	127000	0
1642	3	197000	11	Female	3	No	40	0	197000	0
1643	3	170000	7	Female	3	Yes	38.5	0	170000	0
1645	3	196000	10	Female	3	Yes	39.5	1	196000	0
1647	3	104000	14	Male	3	No	38.7	0	104000	0
1661	3	167000	7	Male	3	No	38.5	0	167000	0
1668	3	143000	12	Male	3	No	39.5	0	143000	0
1670	3	246000	7	Male	3	No	39	0	246000	0
1675	3	151000	12	Male	3	Yes	38	1	151000	0
1685	3	194000	8	Male	3	No	39	0	194000	0
1686	3	214000	11	Male	3	No	39	0	214000	0
1687	3	148000	11	Male	3	No	39	0	148000	0
1703	3	158000	9	Male	3	No	40	0	158000	0
1714	3	112000	9	Female	3	Yes	38	0	112000	0
1717	3	115000	11	Female	3	Yes	38.5	0	115000	0
1724	3	145000	12	Female	3	No	40	0	145000	0
1726	3	195000	10	Male	3	Yes	39.4	0	195000	0
1727	3	147000	14	Male	3	No	40	0	147000	0
1734	3	191000	12	Female	3	Yes	39	0	191000	0
1742	3	72000	14	Female	3	Yes	39	0	72000	1
1746	3	92000	13	Male	3	Yes	38.5	0	92000	0
1752	3	298000	11	Male	3	Yes	40	0	298000	0
1758	3	130000	14	Male	3	No	39	0	130000	0
1759	3	87000	14	Female	3	Yes	38.5	0	87000	0
1760	3	154000	9	Male	3	No	39	0	154000	0
1762	3	64600	10	Female	3	Yes	39.7	0	64600	0
1767	3	92000	13	Female	3	Yes	39	0	92000	0
1768	3	84000	14	Male	3	Yes	38	0	84000	0
1773	3	83000	9	Female	3	No	38.7	0	83000	0
1778	3	111000	10	Female	3	No	39	NA	111000	0
1781	3	78000	14	Male	3	No	38.4	0	78000	0
1787	3	187000	10	Male	3	No	38	0	187000	0
1789	3	307000	10	Male	3	Yes	39	0	307000	0
1791	3	172000	9	Male	3	Yes	38.2	0	172000	0
1796	3	160000	11	Male	3	No	38	0	160000	0
1803	3	144000	13	Male	3	No	39	0	144000	0
1809	3	309000	9	Male	3	No	38.4	0	309000	0
1811	3	135000	12	Male	3	No	38	0	135000	0
1814	3	304000	6	Female	3	No	39	0	304000	0
1815	3	99000	11	Male	3	No	37	0	99000	0
1816	3	152000	13	Female	3	No	38.5	0	152000	0
1820	3	135000	6	Female	3	Yes	39	0	135000	0
1822	3	167000	13	Female	3	No	38	0	167000	0
1837	3	170000	9	Male	3	No	39.5	0	170000	0
1838	3	171000	13	Female	3	No	38	0	171000	0
1856	3	168000	13	Male	3	Yes	39	0	168000	0
1869	3	72000	13	Female	3	No	39.5	0	72000	0
1873	3	184000	12	Male	3	Yes	38	0	184000	0
1874	3	128000	8	Male	3	Yes	39	0	128000	0
1875	3	110000	12	Male	3	No	38.5	0	110000	0
1877	3	79800	10	Female	3	Yes	38.5	0	79800	0
1880	3	151000	12	Male	3	No	38.5	0	151000	0
1883	3	226000	13	Male	3	No	39	0	226000	0
1884	3	124000	14	Male	3	No	38.5	0	124000	0
1885	3	96000	9	Female	3	No	39.5	0	96000	0
1888	3	53000	11	Female	3	Yes	39	0	53000	1
1897	3	176000	8	Male	3	Yes	38.7	0	176000	0
1898	3	76600	10	Male	3	Yes	39.5	1	76600	0
1900	3	184000	14	Male	3	No	39	0	184000	0
1902	3	104000	10	Male	3	No	39.5	0	104000	0
1904	3	98000	13	Male	3	No	38.5	0	98000	0
1905	3	158000	13	Male	3	No	39	0	158000	0
1907	3	82000	14	Male	3	No	39	0	82000	0
1910	3	158000	10	Female	3	No	39	0	158000	0
1911	3	113000	11	Male	3	Yes	38.3	0	113000	0
1912	3	261000	13	Male	3	Yes	39	0	261000	0
1915	3	210000	10	Female	3	No	39	0	210000	0
1920	3	101000	10	Female	3	No	39	0	101000	0
1932	3	150000	9	Male	3	No	38.5	0	150000	0
1934	3	265000	10	Male	3	No	39	0	265000	0
1938	3	198000	9	Male	3	Yes	39	0	198000	0
1939	3	182000	13	Male	3	No	38.8	0	182000	0
1940	3	130000	13	Male	3	No	40	0	130000	0
1944	3	100000	9	Male	3	Yes	39	0	100000	0
1946	3	234000	13	Male	3	Yes	39	0	234000	0
1952	3	40000	12	Female	3	No	NA	0	40000	0
1954	3	102000	12	Male	3	No	38.5	1	102000	0
1955	3	107000	10	Female	3	No	39	NA	107000	0
1963	3	71000	13	Male	3	Yes	38	0	71000	0
1967	3	198000	11	Female	3	No	39.5	0	198000	0
1970	3	106000	11	Male	3	Yes	39	0	106000	0
1978	3	207000	6	Female	3	Yes	39	0	207000	0
1980	3	240000	13	Male	3	Yes	39	0	240000	0
1982	3	234000	10	Male	3	Yes	39	0	234000	0
1983	3	177000	12	Male	3	No	38.8	0	177000	0
1985	3	97300	11	Female	3	Yes	39	0	97300	0
1986	3	113000	11	Female	3	Yes	36.8	0	113000	0
1987	3	63000	8	Male	3	Yes	39.5	3	63000	1
1991	3	87400	12	Female	3	No	38	0	87400	1
1993	3	98000	10	Female	3	No	40	0	98000	0
1996	3	102000	13	Female	3	No	39.5	0	102000	0
2000	3	174000	12	Male	3	Yes	39.5	0	174000	0
2002	3	290000	11	Female	3	No	39	0	290000	0
2003	3	150000	13	Male	3	No	40.2	2	150000	0
2004	3	153000	14	Female	3	No	39	0	153000	0
2012	3	100000	12	Male	3	Yes	38.5	0	100000	0
2017	3	157000	8	Male	3	No	40.5	0	157000	0
2018	3	192000	12	Male	3	Yes	40	0	192000	0
2024	3	223000	8	Female	3	No	38	0	223000	0
2038	3	127000	8	Male	3	No	38	0	127000	0
2061	3	201000	12	Male	3	No	38.5	0	201000	0
2063	3	150000	13	Male	3	No	39	0	150000	0
2073	3	138000	14	Male	3	Yes	39	1	138000	0
2080	3	136000	10	Male	3	Yes	38.5	1.5	136000	0
2085	3	206000	14	Male	3	No	38.7	0	206000	0
2087	3	207000	12	Female	3	No	38	0	207000	0
2090	3	135000	5	Male	3	No	39.5	0	135000	0
2092	3	235000	7	Male	3	No	38	0	235000	0
2098	3	140000	11	Male	3	Yes	39	0	140000	0
2099	3	271000	6	Male	3	No	39.2	0	271000	0
2100	3	126000	13	Male	3	Yes	38	0	126000	0
2101	3	210000	6	Male	3	Yes	39	0	210000	0
2103	3	160000	11	Male	3	No	39.5	0	160000	0
2104	3	243000	9	Female	3	Yes	39	0	243000	0
2107	3	136000	9	Female	3	No	39	0	136000	0
2111	3	129000	14	Male	3	No	38.5	0	129000	0
2112	3	127000	8	Male	3	No	39	0	127000	0
2123	3	317000	10	Male	3	No	39	0	317000	0
2124	3	318000	8	Male	3	No	39.5	0	318000	0
2126	3	125000	12	Female	3	Yes	38	0	125000	0
2131	3	154000	13	Male	3	Yes	38.8	0	154000	0
2132	3	148000	10	Female	3	No	40	0	148000	0
2133	3	109000	11	Male	3	Yes	38.5	0	109000	0
2135	3	115000	13	Male	3	No	40	0	115000	0
2137	3	38000	11	Female	3	No	39.5	0	38000	0
2138	3	128000	11	Male	3	Yes	40	1	128000	1
2140	3	68000	12	Female	3	Yes	38	0	68000	0
2147	3	123000	14	Male	3	No	38.5	0	123000	0
2160	3	195000	8	Male	3	Yes	39.5	0	195000	0
2161	3	189000	7	Male	3	No	40	1	189000	0
2162	3	105000	14	Male	3	No	40.5	0	105000	0
2163	3	119000	11	Male	3	No	39	0	119000	0
2164	3	218000	14	Male	3	No	37	0	218000	0
2167	3	103000	6	Female	3	Yes	39.5	1	103000	0
2173	3	185000	14	Female	3	No	39	0	185000	0
2178	3	171000	12	Male	3	No	38	0	171000	0
2179	3	165000	14	Male	3	No	40	3	165000	1
2182	3	157000	12	Female	3	No	38.3	0	157000	0
2184	3	288000	7	Female	3	Yes	39.5	0	288000	0
2185	3	96000	6	Male	3	No	38.5	0	96000	0
2186	3	63700	10	Male	3	Yes	38	0	63700	0
2189	3	125000	8	Male	3	Yes	39	0	125000	0
2190	3	316000	13	Male	3	Yes	39	0	316000	0
2195	3	139000	12	Female	3	No	38.4	0	139000	0
2196	3	59000	10	Male	3	Yes	39	1	59000	0
2199	3	69500	12	Male	3	Yes	38.5	0	69500	0
2202	3	122000	9	Male	3	No	39	0	122000	0
2204	3	206000	10	Male	3	Yes	39	0	206000	0
2206	3	76000	14	Female	3	Yes	40	0	76000	0
2209	3	65000	7	Male	3	No	38	0	65000	0
2212	3	242000	12	Female	3	No	39	0	242000	0
2213	3	113000	8	Male	3	No	38	0	113000	0
2214	3	98000	6	Male	3	Yes	38	0	98000	0
2216	3	177000	12	Male	3	Yes	38	0	177000	0
2217	3	140000	10	Male	3	No	38.5	0	140000	0
2219	3	194000	6	Female	3	Yes	40	0	194000	0
2221	3	81300	13	Male	3	No	39.5	0	81300	0
2222	3	67300	13	Female	3	Yes	38.7	0	67300	0
2225	3	170000	12	Male	3	No	39	0	170000	0
2228	3	178000	6	Female	3	Yes	39	1	178000	0
2231	3	40000	14	Male	3	Yes	38.5	0	40000	0
2235	3	226000	11	Male	3	No	40	0	226000	0
2236	3	274000	11	Male	3	Yes	40	0	274000	0
2237	3	218000	12	Male	3	Yes	39.5	0	218000	0
2239	3	206000	14	Male	3	No	38.3	0	206000	0
2240	3	180000	14	Male	3	No	38.5	0	180000	0
2247	3	99000	13	Female	3	Yes	38	0	99000	0
2248	3	136000	9	Male	3	Yes	38.5	0	136000	0
2249	3	189000	10	Male	3	No	40	0	189000	0
2256	3	116000	12	Female	3	No	40	0	116000	0
2258	3	240000	12	Male	3	No	39	0	240000	0
2259	3	256000	7	Male	3	No	39	0	256000	0
2261	3	176000	9	Female	3	No	38.3	0	176000	0
2262	3	246000	9	Male	3	No	39	0	246000	0
2263	3	226000	10	Male	3	No	39.5	0	226000	0
2267	3	255000	10	Male	3	No	40	0	255000	0
2270	3	397000	10	Male	3	Yes	39	0	397000	0
2271	3	78100	10	Male	3	Yes	39	0	78100	0
2272	3	99000	13	Male	3	Yes	40.5	0	99000	0
2276	3	214000	13	Female	3	Yes	39	0.5	214000	0
2281	3	150000	12	Male	3	No	39.3	0	150000	0
2282	3	146000	7	Male	3	No	38.5	0	146000	0
2287	3	180000	13	Male	3	Yes	39.5	1	180000	0
2300	3	114000	10	Female	3	Yes	38	1	114000	0
2301	3	99800	8	Female	3	Yes	38.5	0	99800	0
2303	3	186000	14	Male	3	Yes	38	0	186000	0
2304	3	73500	11	Female	3	Yes	38	0	73500	0
2305	3	161000	13	Female	3	Yes	39	0	161000	0
2306	3	184000	12	Female	3	Yes	38.5	0	184000	0
2309	3	137000	8	Male	3	Yes	40	2	137000	0
2310	3	177000	11	Female	3	Yes	39.5	0	177000	0
2313	3	175000	11	Male	3	Yes	39	0	175000	0
2319	3	164000	8	Female	3	Yes	39.5	0	164000	0
2322	3	131000	10	Female	3	No	39	0	131000	0
2323	3	166000	12	Male	3	No	38	0	166000	0
2324	3	166000	12	Male	3	No	38	0	166000	0
2325	3	194000	7	Female	3	Yes	39	0	194000	0
2326	3	229000	10	Male	3	No	39	0	229000	0
2327	3	86100	12	Male	3	No	38.5	0	86100	0
2329	3	177000	11	Male	3	No	38	0	177000	0
2330	3	153000	10	Male	3	Yes	40	0	153000	0
2332	3	251000	10	Male	3	No	38	0	251000	0
2333	3	199000	13	Male	3	No	39	0	199000	0
2334	3	180000	11	Male	3	No	40	0	180000	0
2335	3	145000	10	Male	3	No	39	0	145000	0
2337	3	200000	14	Male	3	No	39.3	0	200000	0
2340	3	189000	8	Female	3	No	39	0	189000	0
2345	3	133000	13	Male	3	No	38	0	133000	0
2346	3	247000	9	Male	3	Yes	38.5	0	247000	0
2348	3	139000	11	Female	3	Yes	39.5	0	139000	0
2350	3	104000	13	Male	3	No	40	0	104000	0
2351	3	193000	7	Male	3	Yes	38.5	0	193000	0
2353	3	271000	9	Male	3	Yes	39	0	271000	0
2360	3	268000	10	Male	3	Yes	38	0	268000	0
2367	3	116000	14	Male	3	No	38.5	1	116000	0
2368	3	194000	14	Male	3	Yes	40	0	194000	0
2371	3	196000	13	Female	3	No	39	0	196000	0
2375	3	162000	12	Male	3	Yes	38	0	162000	0
2381	3	74900	14	Female	3	No	39	0	74900	0
2385	3	62000	12	Male	3	No	39	0	62000	0
2386	3	159000	11	Female	3	Yes	38	0	159000	0
2388	3	169000	12	Female	3	No	38.9	0	169000	0
2389	3	126000	12	Male	3	Yes	39	0	126000	0
2395	3	153000	13	Female	3	No	39	0	153000	0
2398	3	118000	9	Male	3	No	40	0	118000	0
2399	3	92000	9	Male	3	No	39.5	0	92000	0
2401	3	82000	14	Male	3	No	40	0	82000	0
2402	3	130000	12	Male	3	Yes	39	0	130000	0
2404	3	108000	10	Male	3	No	39	0	108000	0
2410	3	169000	14	Male	3	Yes	39	0	169000	0
2411	3	141000	14	Male	3	No	39	0	141000	0
2412	3	110000	11	Female	3	Yes	39	0	110000	1
2413	3	194000	11	Female	3	No	39	0	194000	0
2416	3	174000	12	Male	3	No	39	0	174000	0
2417	3	64000	14	Male	3	No	40.5	0	64000	0
2422	3	106000	11	Male	3	No	38	0	106000	0
2423	3	157000	12	Male	3	Yes	39	0	157000	0
2425	3	178000	11	Female	3	No	40.5	0	178000	0
2426	3	246000	9	Male	3	No	38.5	0	246000	0
2434	3	84800	6	Male	3	Yes	39	1	84800	0
2437	3	167000	6	Male	3	No	38	0	167000	0
2438	3	125000	8	Male	3	Yes	39	0	125000	0
2448	3	193000	8	Male	3	Yes	39.5	0	193000	0
2451	3	211000	10	Female	3	Yes	39.5	0	211000	0
2452	3	305000	5	Female	3	Yes	39	0	305000	0
2454	3	152000	11	Male	3	No	39	0	152000	0
2456	3	217000	12	Male	3	No	39	0	217000	0
2459	3	111000	12	Female	3	No	37.5	0	111000	0
2466	3	120000	9	Male	3	No	39.5	0	120000	0
2472	3	129000	11	Female	3	Yes	38.5	0	129000	0
2476	3	130000	13	Male	3	No	38.5	0	130000	0
2480	3	206000	11	Male	3	No	39.5	0	206000	0
2481	3	100000	9	Male	3	No	38.2	0	100000	0
2492	3	89400	14	Female	3	No	38.5	0	89400	0
2494	3	154000	14	Female	3	No	40.6	0	154000	0
2495	3	95300	14	Male	3	Yes	38.3	0	95300	0
2500	3	260000	11	Female	3	No	39	0	260000	0
2501	3	132000	13	Male	3	No	40.5	0	132000	0
2504	3	254000	14	Male	3	No	39.5	0	254000	0
2505	3	199000	9	Male	3	No	39	0	199000	0
2507	3	111000	11	Male	3	No	39.2	0	111000	0
2513	3	80800	13	Male	3	Yes	38	0	80800	0
2515	3	160000	13	Female	3	No	39.5	0	160000	0
2521	3	47000	10	Male	3	No	39.7	0	47000	0
2530	3	246000	5	Male	3	No	40	0	246000	0
2532	3	154000	14	Male	3	No	38.4	0	154000	0
2534	3	205000	11	Female	3	Yes	38.5	0	205000	0
2536	3	369000	9	Male	3	No	38.8	1	369000	0
2539	3	122000	14	Male	3	No	39	0	122000	0
2546	3	204000	14	Male	3	Yes	39	0	204000	0
2549	3	209000	11	Male	3	No	39.5	0	209000	0
2551	3	137000	14	Female	3	No	39	0	137000	0
2556	3	172000	12	Male	3	No	39.7	0	172000	0
2557	3	171000	13	Male	3	No	38.5	0	171000	0
2559	3	82000	11	Male	3	No	39	0	82000	0
2560	3	54200	12	Male	3	Yes	39.5	0	54200	0
2565	3	186000	14	Female	3	Yes	39.2	0	186000	0
2567	3	73000	12	Female	3	No	39.5	0	73000	0
2572	3	193000	12	Male	3	No	38	0	193000	0
2574	3	68000	8	Female	3	No	38.5	0	68000	0
2575	3	217000	12	Female	3	No	40	0	217000	0
2579	3	232000	12	Male	3	No	37.8	0	232000	0
2581	3	70000	7	Female	3	No	39.5	0	70000	0
2585	3	103000	6	Female	3	No	39.5	0	103000	0
2594	3	336000	10	Male	3	Yes	38.3	0	336000	0
2596	3	190000	10	Female	3	No	38.8	0	190000	0
2597	3	231000	13	Male	3	No	38	0	231000	0
2598	3	113000	11	Female	3	No	38	0	113000	0
2605	3	58000	13	Female	3	No	38	0	58000	0
2607	3	197000	10	Female	3	Yes	39	0	197000	0
2608	3	143000	12	Male	3	No	38.3	0	143000	0
2611	3	154000	14	Male	3	No	38	0	154000	0
2612	3	117000	14	Male	3	No	39.8	0	117000	0
2615	3	166000	12	Male	3	No	40	0	166000	0
2618	3	180000	14	Female	3	No	38.5	0	180000	0
2623	3	195000	12	Male	3	No	39.5	0	195000	0
2638	3	201000	12	Male	3	Yes	38.5	0	201000	0
2639	3	211000	12	Male	3	Yes	39	0	211000	0
2645	3	112000	13	Male	3	No	39	0	112000	0
2646	3	182000	14	Male	3	No	38	0	182000	0
2648	3	234000	7	Female	3	No	38.8	0	234000	0
2650	3	150000	14	Male	3	No	40	0	150000	0
2651	3	246000	10	Male	3	Yes	40	0	246000	0
2657	3	95500	11	Male	3	No	40	0	95500	0
2658	3	87000	9	Female	3	No	38	0	87000	0
2660	3	49900	9	Female	3	No	38.5	0	49900	0
2661	3	162000	14	Male	3	Yes	39.7	0	162000	0
2665	3	276000	9	Male	3	No	38.5	0	276000	0
2667	3	194000	12	Male	3	Yes	40.3	0	194000	0
2670	3	228000	12	Male	3	Yes	39	0	228000	0
2675	3	73800	14	Male	3	No	37.5	0	73800	0
2680	3	151000	12	Male	3	No	38.5	0	151000	0
2682	3	113000	13	Female	3	No	38.5	0	113000	0
2683	3	258000	14	Male	3	No	38	0	258000	0
2685	3	137000	9	Female	3	No	39	0	137000	0
2687	3	213000	13	Female	3	Yes	39	0	213000	0
2688	3	203000	12	Female	3	Yes	39.5	0	203000	0
2691	3	98200	11	Female	3	No	39	0	98200	0
2695	3	153000	9	Female	3	Yes	39.8	0	153000	0
2697	3	106000	14	Male	3	No	39	0	106000	0
2700	3	184000	12	Male	3	Yes	39	0	184000	0
2706	3	114000	11	Female	3	No	40	0	114000	0
2708	3	129000	12	Male	3	Yes	39	0	129000	0
2710	3	118000	13	Female	3	No	39	0	118000	0
2711	3	108000	14	Female	3	No	38	0	108000	0
2712	3	72400	8	Female	3	Yes	39	0	72400	0
2715	3	40800	7	Female	3	No	39.5	0	40800	0
2716	3	211000	11	Female	3	No	38.5	0	211000	0
2717	3	166000	12	Female	3	No	39	0	166000	0
2727	3	101000	12	Male	3	No	38	0	101000	0
2728	3	185000	13	Male	3	No	38.5	0	185000	0
2729	3	110000	13	Female	3	No	38.8	0	110000	0
2733	3	168000	9	Female	3	Yes	38.5	0	168000	0
2737	3	222000	8	Male	3	Yes	38.5	0	222000	0
2742	3	114000	11	Male	3	Yes	39.5	0	114000	0
2744	3	153000	9	Female	3	Yes	40	0	153000	0
2750	3	123000	11	Male	3	No	38.5	0	123000	0
2757	3	195000	8	Male	3	No	39	0	195000	0
2763	3	94800	12	Female	3	Yes	39	0	94800	0
2765	3	53800	13	Male	3	No	38.5	0	53800	0
2769	3	156000	8	Female	3	No	38	0	156000	0
2772	3	156000	5	Male	3	No	39	0	156000	0
2774	3	25600	13	Female	3	No	37	0	25600	0
2783	3	147000	13	Male	3	No	39	0	147000	0
2787	3	138000	13	Female	3	No	39	0	138000	0
2794	3	35700	14	Male	3	Yes	38.5	0	35700	0
2799	3	232000	8	Female	3	Yes	38.3	0	232000	0
2801	3	263000	10	Male	3	No	39.2	0	263000	0
2805	3	268000	11	Female	3	No	39	0	268000	0
2806	3	266000	11	Female	3	No	41	0	266000	0
2809	3	156000	6	Male	3	No	37.6	0	156000	0
2813	3	99100	10	Female	3	No	38.5	0	99100	0
2814	3	174000	14	Male	3	Yes	39	0	174000	0
2818	3	109000	11	Female	3	Yes	39	0	109000	0
2822	3	121000	12	Male	3	Yes	38	0	121000	0
2825	3	123000	14	Male	3	No	39	0	123000	0
2829	3	267000	9	Male	3	No	38	0	267000	0
2830	3	163000	12	Male	3	Yes	39.5	0	163000	0
2843	3	162000	14	Male	3	No	40	0	162000	0
2845	3	168000	14	Male	3	Yes	39	0	168000	0
2850	3	254000	12	Female	3	No	40	0	254000	0
2853	3	272000	11	Male	3	Yes	38	0	272000	0
2864	3	115000	13	Female	3	Yes	39	0	115000	0
2865	3	163000	13	Female	3	Yes	40	0	163000	0
2870	3	198000	13	Male	3	No	39.5	0	198000	0
2873	3	244000	13	Male	3	No	38.7	0	244000	0
2878	3	135000	8	Male	3	Yes	38.8	0	135000	0
2879	3	218000	9	Female	3	No	39.5	0	218000	0
2882	3	120000	12	Male	3	No	38.8	0	120000	0
2884	3	257000	14	Male	3	Yes	38.5	0	257000	0
2885	3	143000	10	Male	3	Yes	39	0	143000	0
2887	3	105000	13	Male	3	Yes	38.5	0	105000	0
2888	3	174000	8	Male	3	No	39.5	0	174000	0
2890	3	158000	14	Male	3	No	37.5	0	158000	0
2895	3	121000	7	Male	3	Yes	39	0	121000	0
2896	3	173000	8	Female	3	Yes	38	0	173000	0
2900	3	69400	14	Male	3	No	40	0	69400	0
2903	3	61600	12	Female	3	No	38	0	61600	0
2908	3	77900	11	Female	3	No	40	0	77900	0
2910	3	165000	14	Male	3	Yes	39	0	165000	0
2912	3	183000	14	Male	3	No	40	0	183000	0
2916	3	145000	13	Male	3	Yes	39	0	145000	0
2923	3	123000	13	Male	3	Yes	38.8	0	123000	0
2925	3	43300	13	Male	3	No	39	0	43300	0
2927	3	108000	6	Female	3	No	39	0	108000	0
2928	3	191000	11	Female	3	No	39.5	0	191000	0
2936	3	194000	11	Male	3	Yes	39	0	194000	0
2937	3	114000	12	Male	3	No	39.5	0	114000	0
2938	3	112000	13	Male	3	Yes	37.5	0	112000	0
2939	3	182000	14	Male	3	No	39	0	182000	0
2944	3	101000	7	Male	3	No	39.5	0	101000	0
2947	3	196000	13	Male	3	No	39	0	196000	0
2948	3	95700	12	Female	3	No	38	0	95700	0
2952	3	197000	12	Female	3	No	40	0	197000	0
2956	3	81300	10	Female	3	Yes	39	0	81300	0
2959	3	176000	8	Male	3	Yes	39.5	0	176000	0
2961	3	158000	14	Male	3	No	39.3	0	158000	0
2966	3	220000	14	Female	3	No	38.3	0	220000	0
2967	3	206000	14	Male	3	Yes	39	0	206000	0
2980	3	153000	12	Male	3	No	38.5	0	153000	0
2982	3	198000	12	Male	3	No	40	0	198000	0
2985	3	45600	14	Male	3	No	39.5	0	45600	0
2990	3	224000	9	Male	3	Yes	39	0	224000	0
2997	3	145000	11	Male	3	No	39.5	0	145000	0
2998	3	144000	8	Male	3	No	39.5	0	144000	0
3007	3	128000	11	Male	3	No	38.5	0	128000	0
3012	3	132000	14	Male	3	No	38	0	132000	0
3019	3	173000	14	Male	3	Yes	38	0	173000	0
3021	3	156000	10	Female	3	Yes	38	0	156000	0
3026	3	85300	13	Female	3	Yes	39	0	85300	0
3027	3	156000	10	Male	3	No	40.5	0	156000	0
3033	3	102000	14	Female	3	No	39	0	102000	0
3035	3	181000	9	Female	3	No	39	0	181000	0
3036	3	236000	9	Male	3	No	38	0	236000	0
3039	3	89700	13	Male	3	No	39	0	89700	0
3040	3	63700	12	Male	3	No	39.5	0	63700	1
3041	3	143000	7	Female	3	Yes	39	0	143000	0
3043	3	58100	12	Female	3	No	39	0	58100	0
3045	3	74800	12	Female	3	Yes	39.5	0	74800	0
3047	3	118000	11	Female	3	No	39	0	118000	0
3053	3	101000	14	Male	3	Yes	40.5	0	101000	0
3055	3	169000	14	Male	3	No	38.5	0	169000	0
3056	3	202000	15	Male	3	No	38.5	0	202000	0
3057	3	152000	9	Male	3	Yes	39	0	152000	0
3059	3	94400	13	Female	3	No	38	0	94400	0
3064	3	19900	11	Male	3	No	38.8	0	19900	1
3076	3	72200	14	Female	3	Yes	38.5	0	72200	0
3096	3	162000	9	Female	3	No	39	0	162000	0
3097	3	123000	12	Male	3	No	38.5	0	123000	0
3099	3	110000	14	Female	3	No	37	0	110000	0
3112	3	110000	14	Male	3	Yes	39.8	0	110000	0
3117	3	171000	8	Female	3	Yes	39	0	171000	0
3119	3	82800	12	Male	3	No	40	0	82800	0
3120	3	197000	11	Male	3	No	39	0	197000	0
3128	3	156000	12	Male	3	No	39.5	0	156000	0
3129	3	197000	13	Female	3	No	39	0	197000	0
3132	3	136000	13	Male	3	No	38.5	0	136000	0
3135	3	134000	11	Male	3	No	40	0	134000	0
3137	3	270000	9	Male	3	No	38	0	270000	0
3138	3	156000	7	Male	3	Yes	37	0	156000	0
3141	3	102000	13	Male	3	Yes	40	0	102000	0
3148	3	214000	10	Female	3	Yes	39.5	0	214000	0
3158	3	115000	13	Male	3	No	40	0	115000	0
3160	3	92500	12	Male	3	No	39.5	0	92500	0
3164	3	94500	13	Male	3	No	39.5	0	94500	0
3167	3	143000	9	Male	3	No	38.5	0	143000	0
3168	3	168000	9	Female	3	No	39	0	168000	0
3172	3	165000	11	Female	3	No	40	0	165000	0
3174	3	229000	11	Male	3	No	39.5	0	229000	0
3175	3	200000	7	Male	3	No	40	0	200000	0
3182	3	153000	12	Male	3	Yes	38.5	0	153000	0
3184	3	213000	5	Female	3	No	38	0	213000	0
3187	3	108000	13	Male	3	No	40	0	108000	0
3191	3	117000	14	Male	3	No	39	0	117000	0
3193	3	169000	10	Female	3	Yes	39	0	169000	0
3201	3	134000	12	Male	3	No	39.5	0	134000	0
3202	3	146000	12	Female	3	Yes	38.5	0	146000	0
3203	3	104000	11	Female	3	No	39.5	0	104000	0
3205	3	117000	14	Male	3	No	38.2	0	117000	0
3209	3	100000	12	Female	3	Yes	38.5	0	100000	0
3216	3	265000	6	Male	3	Yes	39	0	265000	0
3217	3	156000	13	Male	3	No	40	0	156000	0
3219	3	152000	13	Female	3	Yes	38.6	0	152000	0
3225	3	132000	7	Female	3	Yes	39	0	132000	0
3230	3	126000	6	Male	3	No	39	0	126000	0
3232	3	63400	14	Male	3	No	39.6	0	63400	0
3234	3	156000	13	Male	3	Yes	40	0	156000	0
3236	3	145000	6	Male	3	No	39.5	0	145000	0
3240	3	149000	13	Male	3	No	39	0	149000	0
3241	3	125000	14	Male	3	No	40	0	125000	0
3242	3	130000	12	Male	3	No	39.9	1	130000	0
3246	3	134000	10	Female	3	Yes	39.5	0	134000	0
3250	3	137000	14	Female	3	No	38.5	0	137000	0
3251	3	78300	12	Male	3	No	39	0	78300	0
3252	3	175000	14	Male	3	No	38	0	175000	0
3255	3	183000	12	Female	3	No	39	0	183000	0
3256	3	147000	10	Female	3	No	39.5	0	147000	0
3260	3	150000	9	Female	3	No	39	0	150000	0
3267	3	227000	11	Male	3	Yes	38.5	0	227000	0
3272	3	237000	10	Male	3	Yes	39	0	237000	0
3273	3	75900	13	Male	3	Yes	39.8	0	75900	0
3274	3	125000	13	Female	3	No	39.8	0	125000	0
3282	3	216000	13	Male	3	No	38.5	0	216000	0
3289	3	92100	13	Female	3	No	39	0	92100	0
3290	3	134000	11	Male	3	Yes	39	0	134000	0
3295	3	217000	11	Female	3	No	37	0	217000	0
3296	3	179000	14	Male	3	No	40	0	179000	0
3298	3	100000	13	Male	3	Yes	39.5	0	100000	0
3299	3	134000	12	Female	3	Yes	39	0	134000	0
3306	3	100000	15	Male	3	No	39.5	0	100000	0
3307	3	166000	7	Female	3	No	39	0	166000	1
3316	3	270000	13	Male	3	Yes	39.5	0	270000	0
3318	3	159000	12	Female	3	No	39	0	159000	0
3320	3	133000	13	Female	3	No	39.2	0	133000	0
3322	3	220000	12	Male	3	No	38.5	0	220000	0
3324	3	121000	6	Male	3	No	40	0	121000	0
3327	3	99200	13	Male	3	No	39	0	99200	0
3330	3	81800	10	Female	3	Yes	40	0	81800	0
3334	3	155000	12	Male	3	No	39	0	155000	0
3337	3	185000	14	Male	3	Yes	40	0	185000	0
3338	3	176000	6	Male	3	No	39	0	176000	0
3352	3	196000	14	Male	3	No	38.5	0	196000	0
3353	3	219000	12	Female	3	Yes	38	0	219000	0
3364	3	76800	12	Female	3	Yes	38	0	76800	0
3366	3	125000	12	Male	3	Yes	38	0	125000	0
3380	3	98000	6	Male	3	Yes	39	0	98000	0
3394	3	206000	14	Male	3	Yes	39	0	206000	0
3397	3	218000	9	Male	3	Yes	39	0	218000	0
3403	3	195000	10	Female	3	No	39.5	0	195000	0
3405	3	82400	13	Male	3	Yes	39.4	0	82400	0
3407	3	256000	14	Male	3	Yes	39	0	256000	0
3410	3	173000	10	Male	3	Yes	38.5	0	173000	0
3424	3	178000	10	Female	3	Yes	40	0	178000	0
3427	3	176000	9	Male	3	Yes	39.7	0	176000	0
3428	3	156000	10	Male	3	No	39	0	156000	0
3430	3	114000	9	Female	3	No	39	0	114000	0
3431	3	127000	13	Female	3	No	40	0	127000	0
3433	3	193000	13	Male	3	No	39.5	0	193000	0
3436	3	157000	11	Female	3	Yes	39.5	0	157000	0
3438	3	125000	12	Female	3	Yes	39.5	0	125000	0
3442	3	155000	11	Male	3	Yes	39	0	155000	0
3444	3	202000	7	Male	3	No	38	0	202000	0
3450	3	105000	14	Male	3	No	39.5	0	105000	0
3451	3	179000	12	Female	3	No	39.5	0	179000	0
3452	3	218000	11	Male	3	Yes	39	0	218000	0
3455	3	142000	11	Male	3	No	39.5	0	142000	0
3456	3	189000	11	Male	3	Yes	40	0	189000	0
3461	3	77000	13	Female	3	Yes	40	0	77000	0
3463	3	190100	12	Male	3	Yes	40	0	190100	0
3468	3	114000	10	Female	3	No	39.5	0	114000	0
3473	3	82000	14	Male	3	No	39	0	82000	0
3488	3	203000	13	Male	3	No	38.5	0	203000	0
3490	3	94000	8	Female	3	No	38.5	0	94000	0
3491	3	131000	13	Male	3	No	38.5	0	131000	0
3495	3	90000	14	Male	3	No	39	0	90000	0
3497	3	146000	14	Female	3	No	39	0	146000	0
3501	3	194000	12	Female	3	No	40	0	194000	0
3504	3	96000	10	Female	3	No	40	0	96000	0
3509	3	147000	12	Male	3	No	38	0	147000	0
3511	3	188000	12	Female	3	No	39	0	188000	0
3514	3	215000	7	Male	3	Yes	38.6	0	215000	0
3516	3	101000	9	Male	3	No	38.5	0	101000	0
3521	3	124000	14	Male	3	Yes	38	0	124000	0
3528	3	142000	12	Male	3	No	40	0	142000	0
3533	3	108000	10	Female	3	No	39	0	108000	0
514	3	198000	8	Male	3	No	38.5	0	198000	0
519	3	116000	13	Female	3	No	38	2	116000	0
524	3	209000	8	Female	3	No	39.3	0	209000	0
526	3	76000	9	Male	3	No	38.5	0	76000	0
533	3	114000	13	Male	3	No	38	0	114000	0
537	3	209000	5	Female	3	No	38.5	2	209000	0
540	3	70000	12	Female	3	Yes	40	NA	70000	0
543	3	203000	13	Male	3	No	39.1	0	203000	0
545	3	127000	11	Male	3	No	39	NA	127000	0
547	3	250000	8	Male	3	No	38	0	250000	0
553	3	220000	11	Male	3	No	37.5	NA	220000	0
554	3	253000	9	Female	3	No	39.5	0	253000	0
557	3	301000	11	Female	3	No	39	0	301000	0
560	3	270000	11	Male	3	No	40	0	270000	0
563	3	137000	11	Male	3	No	39.5	0	137000	0
564	3	117000	13	Female	3	No	39	0	117000	0
566	3	158000	12	Male	3	Yes	39	0	158000	0
567	3	193000	6	Female	3	No	39.5	0	193000	0
569	3	144000	10	Male	3	No	39.4	NA	144000	0
570	3	184000	13	Male	3	Yes	38.5	0	184000	0
571	3	150000	13	Female	3	No	40	0	150000	0
575	3	133000	13	Male	3	No	38.7	0	133000	0
589	3	227000	14	Female	3	No	39	0	227000	0
590	3	133000	9	Male	3	No	38	1	133000	0
591	3	237000	8	Male	3	No	39	0	237000	0
592	3	147000	7	Male	3	No	40.2	0	147000	0
593	3	179000	10	Male	3	No	39	0	179000	0
595	3	103000	11	Female	3	No	39	1	103000	0
598	3	124000	10	Male	3	No	38	0	124000	0
600	3	147000	11	Male	3	No	38.5	0	147000	0
601	3	138000	13	Female	3	No	38	NA	138000	0
607	3	86000	12	Female	3	No	38.5	0	86000	0
609	3	80000	12	Male	3	No	40	1	80000	0
610	3	137000	6	Male	3	No	39.5	NA	137000	0
617	3	152000	13	Male	3	No	39	NA	152000	0
618	3	169000	9	Female	3	No	39.2	0	169000	0
621	3	157000	14	Male	3	No	38	0	157000	0
624	3	100000	14	Female	3	No	39	0	100000	0
626	3	149000	12	Male	3	No	40	0	149000	0
627	3	136000	12	Female	3	No	38.7	NA	136000	0
628	3	205000	13	Female	3	No	39.2	0	205000	0
630	3	129000	11	Male	3	No	40	0	129000	0
632	3	56000	12	Male	3	No	38.5	0	56000	0
634	3	85000	13	Male	3	No	39	0	85000	0
636	3	130000	11	Female	3	No	39.5	0	130000	0
642	3	205000	8	Female	3	No	38	0	205000	0
652	3	64000	8	Female	3	No	39.5	0	64000	0
657	3	106000	12	Male	3	Yes	39	2	106000	0
662	3	120000	11	Male	3	No	38.5	0	120000	0
667	3	134000	9	Male	3	No	40	0	134000	0
668	3	124000	10	Female	3	No	39	1	124000	0
669	3	169000	11	Female	3	No	38.8	0	169000	0
676	3	180000	10	Male	3	No	38.8	0	180000	0
684	3	150000	10	Male	3	Yes	39.5	0	150000	0
686	3	217000	12	Female	3	No	38.5	0	217000	0
687	3	129000	14	Male	3	No	39.2	1	129000	0
694	3	163000	13	Male	3	Yes	39.5	0	163000	0
697	3	119000	11	Female	3	No	38	2	119000	0
701	3	240000	10	Male	3	No	39.5	0	240000	0
702	3	148000	9	Male	3	No	39	0	148000	0
709	3	142000	12	Female	3	Yes	38	0	142000	0
713	3	74000	11	Male	3	No	39.5	1	74000	0
722	3	98000	13	Female	3	No	38.5	0	98000	0
742	3	128000	13	Female	3	No	38.5	0	128000	0
744	3	157000	13	Male	3	Yes	38.5	0	157000	0
745	3	104000	13	Female	3	Yes	39	2	104000	0
748	3	147000	11	Female	3	Yes	39	0	147000	0
762	3	110000	12	Male	3	Yes	39.5	0	110000	0
766	3	92000	10	Male	3	No	40.5	0	92000	0
770	3	200000	8	Female	3	NA	39	0	200000	0
773	3	130000	9	Male	3	Yes	39	0	130000	0
800	3	191000	14	Male	3	Yes	39	0	191000	0
801	3	134000	9	Male	3	Yes	38.7	0	134000	1
806	3	160000	13	Female	3	No	39	0	160000	0
810	3	109000	8	Female	3	No	39	1	109000	0
816	3	44000	12	Female	3	Yes	39	2	44000	0
820	3	77000	10	Female	3	No	40	0	77000	0
822	3	145000	9	Male	3	No	39.5	0	145000	0
826	3	88000	11	Female	3	Yes	38	1	88000	0
827	3	151000	13	Male	3	No	39	0	151000	0
831	3	86000	14	Male	3	No	40.3	0	86000	0
832	3	72200	13	Male	3	Yes	39.5	0	72200	0
835	3	125000	13	Male	3	Yes	39	0	125000	0
838	3	185000	13	Male	3	Yes	40.5	0	185000	0
841	3	275000	14	Female	3	No	40.5	0	275000	0
842	3	52000	13	Male	3	No	40	0	52000	0
855	3	70000	13	Male	3	No	40.5	2	70000	0
861	3	105000	13	Female	3	Yes	39.5	3	105000	0
865	3	159000	7	Female	3	No	39.3	0	159000	0
867	3	156000	11	Male	3	No	38.6	0	156000	0
874	3	117000	14	Male	3	No	39	0	117000	0
877	3	139000	11	Female	3	No	39.1	3	139000	0
884	3	206000	10	Male	3	Yes	39	0	206000	0
891	3	46700	13	Male	3	Yes	38.3	0	46700	0
892	3	148000	11	Male	3	Yes	39	0	148000	0
893	3	62700	14	Female	3	No	40	0	62700	0
894	3	180000	12	Female	3	No	39	1	180000	0
901	3	180000	12	Female	3	No	39	0	180000	0
903	3	92000	14	Female	3	No	38	0	92000	0
907	3	139000	9	Female	3	No	39	0	139000	0
909	3	129000	14	Male	3	No	39	0	129000	0
915	3	174000	13	Male	3	Yes	39	0	174000	0
916	3	89500	12	Female	3	Yes	38.5	0	89500	0
917	3	150000	13	Male	3	No	38.5	1	150000	0
918	3	144000	10	Male	3	No	39.5	0	144000	0
919	3	158000	10	Male	3	No	38.6	0	158000	0
923	3	99500	12	Male	3	No	39.3	0	99500	0
939	3	234000	12	Male	3	Yes	39	1	234000	0
941	3	170000	9	Male	3	No	38.3	1	170000	0
946	3	150000	8	Male	3	Yes	40	0	150000	0
947	3	206000	8	Female	3	Yes	39	2	206000	0
950	3	232000	13	Male	3	No	39	0	232000	0
952	3	148000	13	Male	3	No	38	0	148000	0
953	3	161000	14	Female	3	No	39.3	0	161000	0
954	3	218000	9	Male	3	Yes	38	1	218000	0
956	3	268000	12	Male	3	No	38	0	268000	0
962	3	176000	9	Male	3	Yes	38.5	0	176000	0
963	3	176000	11	Female	3	No	39.5	0	176000	0
964	3	201000	14	Male	3	No	38.5	0	201000	0
966	3	194000	9	Male	3	Yes	38.5	1.5	194000	0
974	3	181000	15	Female	3	No	39	0	181000	0
977	3	51000	11	Female	3	Yes	39	2	51000	0
982	3	111000	11	Male	3	No	39.5	0	111000	0
983	3	115000	12	Female	3	No	40	0	115000	0
984	3	139000	11	Male	3	Yes	39	1	139000	0
985	3	94400	14	Male	3	Yes	38	0	94400	0
987	3	221000	12	Male	3	Yes	39	0	221000	0
988	3	139000	8	Male	3	No	39	0	139000	0
989	3	80000	13	Male	3	No	38	0	80000	0
992	3	148000	11	Male	3	No	40	0	148000	0
993	3	153000	13	Female	3	No	40	0	153000	0
994	3	160000	13	Female	3	No	40	0	160000	0
1003	4	41400	13	Male	3	No	38	0	91000	0
1004	4	172000	11	Male	3	Yes	40.5	0	92000	0
1007	4	81000	8	Female	3	Yes	38	0	118000	0
1008	4	185000	9	Male	3	No	38.5	0	72100	0
1017	4	192000	7	Female	3	Yes	39.5	0	194000	0
1021	4	196000	9	Male	3	No	37.8	0	65000	0
1023	4	112000	8	Female	3	No	38	0	104000	0
1024	4	100000	9	Male	3	Yes	38.7	0	105000	1
1026	4	60000	13	Male	3	Yes	39.5	2	123000	0
1027	4	106000	11	Male	3	No	39	2	192000	0
1029	4	38000	11	Female	3	Yes	39	0	82600	0
1031	4	108000	6	Female	3	Yes	38.5	2	150000	0
1032	4	90000	10	Female	3	No	37.7	0	106000	0
1037	4	98000	9	Male	3	No	40	0	127000	0
1039	4	108000	7	Male	3	No	38.5	0	195000	0
1043	4	166000	12	Female	3	Yes	38	1	163000	0
1044	4	80000	8	Male	3	No	39	0	162000	0
1046	4	34000	13	Male	3	No	39	0	80000	0
1055	4	190000	11	Male	3	Yes	38.3	0	190000	0
1057	4	126000	9	Male	3	Yes	38.3	0	161000	0
1064	4	52000	10	Female	3	No	38.5	1	93000	0
1070	4	57000	11	Female	3	No	39	0	146000	0
1078	4	142000	13	Male	3	Yes	39	0	163000	0
1080	4	138000	13	Male	3	Yes	39	0	150000	0
1081	4	81000	14	Female	3	No	38	0	87800	0
1086	4	58000	12	Male	3	Yes	39	0	85000	0
1091	4	226000	11	Female	3	Yes	38	0	250000	0
1092	4	94000	12	Male	3	Yes	39	1	148000	0
1094	4	182000	12	Male	3	No	39	0	114000	0
1097	4	50000	13	Female	3	No	38	0	84300	0
1099	4	196000	10	Male	3	Yes	39	0	204000	0
1101	4	28000	11	Female	3	Yes	38	0	48600	0
1102	4	120000	10	Female	3	Yes	39	0	94000	0
1103	4	104000	13	Male	3	No	38	0	150000	0
1108	4	126000	11	Male	3	No	40	0	117000	0
1111	4	138000	11	Male	3	Yes	39	0	193000	0
1114	4	88900	11	Female	3	No	39	0	117000	0
1118	4	94000	10	Male	3	Yes	39	2	96000	0
1122	4	72000	13	Male	3	No	39	1	119000	0
1123	4	69700	11	Female	3	Yes	40	0	149000	0
1124	4	86000	11	Female	3	No	40	0	115000	0
1126	4	92000	11	Female	3	No	38	0	97000	0
1128	4	135000	11	Female	3	No	38	0	119000	0
1129	4	16000	13	Male	3	Yes	38.8	1	40900	0
1132	4	96000	14	Male	3	No	39.5	0	110000	0
1133	4	82000	8	Male	3	No	39	0	96000	0
1134	4	146000	7	Male	3	No	38	0	98200	0
1135	4	78000	14	Male	3	No	39	0	69000	0
1136	4	98000	9	Female	3	No	39	0	134000	0
1139	4	108000	13	Female	3	Yes	37.8	0	234000	0
1141	4	94000	14	Male	3	No	39.5	0	148000	0
1142	4	136000	9	Female	3	Yes	39	0	181000	0
1150	4	38000	11	Male	3	Yes	38	2	29000	0
1154	4	74000	13	Male	3	No	39	0	77100	0
1155	4	210000	8	Male	3	No	39	0	170000	0
1158	4	64000	11	Male	3	No	38.4	0	120000	0
1160	4	76000	12	Male	3	No	38	0	62000	0
1162	4	70000	11	Female	3	Yes	38.2	0	92000	0
1169	4	196000	9	Male	3	Yes	40	0	230000	0
1171	4	78000	5	Female	3	No	38.8	0	62600	0
1172	4	226000	9	Male	3	Yes	39	1	276000	0
1174	4	116000	7	Male	3	No	38	0	132000	0
1176	4	97000	14	Female	3	Yes	39	1	131000	0
1178	4	43900	11	Male	3	Yes	39	3	87000	0
1183	4	114000	12	Male	3	No	38	0	174000	0
1185	4	118000	9	Female	3	No	38.4	0	118000	0
1186	4	78000	12	Female	3	No	37	0	238000	0
1187	4	41000	12	Female	3	Yes	38	0	102000	0
1188	4	92000	12	Male	3	No	39.5	0	162000	0
1189	4	136000	10	Male	3	No	40	0	242000	1
1192	4	80000	12	Male	3	No	38.3	1	122000	0
1193	4	138000	13	Male	3	No	39	0	146000	0
1198	4	166000	14	Male	3	No	40	0	169000	0
1199	4	124000	12	Female	3	No	40.5	0	221000	0
1201	4	212000	10	Female	3	Yes	38.5	2	223000	0
1203	4	79000	12	Female	3	Yes	40	0	110000	0
1205	4	81400	9	Female	3	Yes	38	0	70400	0
1206	4	73000	13	Female	3	No	39	0	96704	0
1208	4	102000	7	Female	3	No	39.5	0	122000	0
1211	4	150000	7	Female	3	Yes	38.5	0	120000	0
1216	4	190000	13	Male	3	No	39.5	0	197000	0
1217	4	26000	12	Male	3	No	39	0	66000	0
1219	4	114000	12	Female	3	No	39.5	0	134000	0
1221	4	240000	13	Male	3	Yes	39.5	0	255000	0
1223	4	128000	12	Female	3	No	38	0	138000	0
1225	4	221000	11	Female	3	No	38.3	0	137000	0
1231	4	40000	14	Male	3	No	39	0	101000	0
1249	4	154000	13	Male	3	No	39	0	177000	0
1251	4	52000	11	Female	3	No	39	0	88000	0
1252	4	130000	10	Female	3	No	39	0	136000	0
1254	4	146000	8	Female	3	Yes	39	0	196000	0
1257	4	207000	9	Female	3	Yes	39	0	295000	0
1258	4	177000	9	Female	3	Yes	38.3	0	209000	0
1259	4	256000	9	Male	3	Yes	39	0	304000	0
1270	4	18000	10	Male	3	Yes	39	0	36000	1
1274	4	85000	15	Female	3	No	37.5	0	136000	0
1277	4	170000	12	Male	3	No	39	0	188000	0
1280	4	44000	12	Female	3	Yes	39	0	81500	0
1284	4	76000	14	Male	3	No	39	0	80000	0
1285	4	52000	14	Female	3	No	39.5	0	98000	0
1295	4	242000	11	Male	3	No	40	0	201000	0
1298	4	163000	9	Male	3	No	39.5	0	162000	0
1299	4	133000	13	Male	3	No	39.5	0	165000	0
1303	4	164000	12	Female	3	No	38.5	0	203000	0
1304	4	259000	10	Male	3	No	38.5	0	280000	0
1305	4	204000	14	Female	3	No	39	0	229000	0
1306	4	294000	8	Male	3	Yes	39	0	297000	0
1310	4	102000	13	Male	3	No	39	0	142000	1
1313	4	114000	14	Male	3	No	39.5	0	117000	0
1314	4	191000	12	Female	3	No	37	0	186000	0
1316	4	118000	10	Male	3	No	38.8	0	160000	0
1317	4	173000	13	Female	3	No	39	0	230000	0
1324	4	241000	13	Female	3	No	38.4	0	76000	0
1325	4	174000	13	Female	3	Yes	39.5	0	159000	0
1327	4	22000	10	Female	3	No	37.3	0	37000	0
1329	4	164000	9	Female	3	No	39	0	195000	0
1330	4	280000	9	Male	3	No	39.7	0	323000	0
1331	4	102000	12	Male	3	No	38	0	91200	0
1333	4	30000	13	Male	3	No	39.5	0	81900	0
1334	4	150000	9	Female	3	Yes	39.5	0	247000	0
1336	4	205000	13	Male	3	No	37.8	0	213000	0
1337	4	104000	11	Female	3	Yes	39	0	132000	0
1339	4	165000	10	Male	3	Yes	39	0	197000	0
1350	4	120000	10	Female	3	Yes	38.5	0	163000	0
1366	4	241000	12	Male	3	Yes	38.2	0	240000	0
1380	4	232000	10	Male	3	No	39	0	208000	0
1383	4	132000	14	Female	3	Yes	38.2	0	141000	0
1386	4	74000	10	Male	3	Yes	38	1	110000	0
1388	4	157000	9	Female	3	No	37.8	0	219000	0
1389	4	172000	10	Male	3	No	38.5	0	166000	0
1393	4	106000	7	Female	3	No	40	0	218000	0
1400	4	220000	12	Male	3	No	38.3	0	229000	0
1401	4	244000	11	Male	3	No	39	0	241000	0
1402	4	258000	12	Male	3	No	39	0	279000	0
1403	4	164000	10	Female	3	No	39.7	0	196000	0
1404	4	172000	14	Male	3	No	40	0	189000	0
1410	4	92000	13	Male	3	No	38.5	0	84600	0
1412	4	128000	14	Female	3	No	40	0	144000	0
1416	4	200000	12	Female	3	No	39	0	215000	0
1418	4	86000	14	Male	3	No	38	2	81000	0
1419	4	126000	14	Female	3	Yes	39.6	1	142000	0
1421	4	132000	11	Male	3	Yes	38	0	79000	0
1422	4	116000	13	Male	3	Yes	39	0	150000	0
1423	4	38000	13	Male	3	Yes	36.8	0	80000	0
1427	4	69000	11	Female	3	No	39	0	68200	0
1436	4	54000	11	Male	3	No	37.8	1	95700	1
1438	4	91000	10	Female	3	Yes	39	0	94400	0
1442	4	100000	6	Male	3	Yes	38.8	0	121000	0
1443	4	162000	13	Female	3	No	38	0	150000	0
1444	4	62000	10	Male	3	No	38.8	0	93300	0
1453	4	42000	14	Male	3	NA	38.5	0	86000	0
1456	4	174000	10	Female	3	Yes	39	0	193000	0
1457	4	96000	12	Female	3	No	38	1	132000	0
1459	4	134000	14	Female	3	Yes	39	0	116000	0
1460	4	102000	14	Male	3	No	38	0	113000	0
1463	4	86000	9	Female	3	No	39.5	NA	115000	0
1464	4	80000	12	Male	3	No	38.5	0	63600	0
1465	4	102000	10	Female	3	No	40	0	95000	0
1466	4	131000	10	Female	3	Yes	37	0	143000	0
1468	4	180000	13	Female	3	Yes	39	0	188000	0
1473	4	147000	13	Male	3	Yes	38.5	0	170000	0
1480	4	172000	10	Male	3	No	38.5	0	153000	0
1481	4	122000	10	Female	3	No	38.8	0	142000	0
1487	4	84000	14	Female	3	No	39	0	84000	0
1497	4	59000	11	Male	3	No	38.5	0	119000	0
1506	4	143000	14	Male	3	No	38.5	0	146000	0
1509	4	122000	8	Female	3	Yes	39	0	152000	0
1512	4	98000	10	Male	3	Yes	38	0	147000	0
1513	4	141000	8	Male	3	No	38.5	1	181000	0
1514	4	168000	13	Male	3	No	38	0	146000	0
1515	4	98000	12	Male	3	No	38.5	0	177000	0
1533	4	268000	12	Male	3	Yes	38	0	232000	0
1545	4	40000	11	Male	3	Yes	39	0	101000	1
1549	4	181000	13	Male	3	No	39	0	205000	0
1567	4	111000	9	Female	3	Yes	39.5	0	169000	0
1568	4	68000	11	Male	3	Yes	39	0	105000	0
1570	4	130000	14	Male	3	No	39	0	136000	0
1576	4	52000	9	Male	3	No	38.5	0	105000	0
1581	4	125000	10	Male	3	No	39	0	161000	0
1582	4	80000	14	Male	3	No	40	0	169000	0
1583	4	282000	11	Male	3	No	39	0	228000	0
1589	4	263000	9	Female	3	Yes	39	0	355000	0
1593	4	87300	12	Female	3	No	39	0	118000	0
1594	4	148000	14	Female	3	No	39	0	158000	0
1595	4	20400	11	Male	3	Yes	39	0	71700	0
1597	4	130000	11	Male	3	No	39	0	174000	0
1599	4	108000	9	Male	3	Yes	39	0	109000	0
1600	4	121000	14	Male	3	No	40	0	161000	0
1608	4	134000	14	Female	3	No	39	0	124000	0
1615	4	72000	14	Male	3	No	38	0	98300	0
1617	4	144000	12	Male	3	No	38.7	0	203000	0
1619	4	92000	12	Female	3	Yes	39	0	138000	0
1620	4	96000	12	Male	3	Yes	39	0	82000	0
1627	4	64000	11	Female	3	No	39	0	106000	0
1629	4	121000	14	Male	3	No	39	0	162000	0
1631	4	133000	11	Male	3	No	38.5	0	127000	0
1636	4	88000	12	Male	3	Yes	38.5	0	136000	0
1637	4	20000	9	Female	3	No	38.5	0	34000	0
1638	4	210000	14	Male	3	No	38.8	0	220000	0
1640	4	78000	10	Female	3	No	39	0	92000	0
1641	4	100000	13	Female	3	No	39	0	127000	0
1642	4	130000	11	Female	3	No	40	0	197000	0
1643	4	119000	7	Female	3	Yes	38.5	0	170000	0
1645	4	136000	10	Female	3	Yes	39.5	1	196000	0
1647	4	72000	14	Male	3	No	38.7	0	104000	0
1661	4	102000	7	Male	3	No	38.5	0	167000	0
1668	4	81000	12	Male	3	No	39.5	0	143000	0
1670	4	248000	7	Male	3	No	39	0	246000	0
1675	4	90000	12	Male	3	Yes	38	1	151000	0
1685	4	194000	8	Male	3	No	39	0	194000	0
1686	4	121000	11	Male	3	No	39	0	214000	0
1687	4	113000	11	Male	3	No	39	0	148000	0
1703	4	142000	9	Male	3	No	40	0	158000	0
1714	4	54000	9	Female	3	Yes	38	0	112000	0
1717	4	88000	11	Female	3	Yes	38.5	0	115000	0
1724	4	94000	12	Female	3	No	40	0	145000	0
1726	4	168000	10	Male	3	Yes	39.4	0	195000	0
1727	4	78000	14	Male	3	No	40	0	147000	0
1734	4	150000	12	Female	3	Yes	39	0	191000	0
1746	4	114000	13	Male	3	Yes	38.5	0	92000	0
1752	4	204000	11	Male	3	Yes	40	0	298000	0
1758	4	108000	14	Male	3	No	39	0	130000	0
1759	4	40000	14	Female	3	Yes	38.5	0	87000	0
1760	4	96000	9	Male	3	No	39	0	154000	0
1762	4	54000	10	Female	3	Yes	39.7	0	64600	0
1767	4	88000	13	Female	3	Yes	39	0	92000	0
1768	4	88000	14	Male	3	Yes	38	0	84000	0
1773	4	64000	9	Female	3	No	38.7	0	83000	0
1778	4	71000	10	Female	3	No	39	NA	111000	0
1781	4	68000	14	Male	3	No	38.4	0	78000	0
1787	4	152000	10	Male	3	No	38	0	187000	0
1789	4	320000	10	Male	3	Yes	39	0	307000	0
1791	4	104000	9	Male	3	Yes	38.2	0	172000	0
1796	4	97000	11	Male	3	No	38	0	160000	0
1803	4	124000	13	Male	3	No	39	0	144000	0
1809	4	297000	9	Male	3	No	38.4	0	309000	0
1811	4	120000	12	Male	3	No	38	0	135000	0
1814	4	280000	6	Female	3	No	39	0	304000	0
1815	4	68700	11	Male	3	No	37	0	99000	0
1816	4	166000	13	Female	3	No	38.5	0	152000	0
1820	4	98000	6	Female	3	Yes	39	0	135000	0
1822	4	106000	13	Female	3	No	38	0	167000	0
1837	4	172000	9	Male	3	No	39.5	0	170000	0
1838	4	133000	13	Female	3	No	38	0	171000	0
1856	4	141000	13	Male	3	Yes	39	0	168000	0
1869	4	38000	13	Female	3	No	39.5	0	72000	0
1873	4	184000	12	Male	3	Yes	38	0	184000	0
1874	4	130000	8	Male	3	Yes	39	0	128000	0
1875	4	97000	12	Male	3	No	38.5	0	110000	0
1877	4	98000	10	Female	3	Yes	38.5	0	79800	0
1880	4	152000	12	Male	3	No	38.5	0	151000	0
1883	4	193000	13	Male	3	No	39	0	226000	0
1884	4	95000	14	Male	3	No	38.5	0	124000	0
1885	4	187000	9	Female	3	No	39.5	0	96000	0
1897	4	139000	8	Male	3	Yes	38.7	0	176000	0
1898	4	300000	10	Male	3	Yes	39.5	1	76600	0
1900	4	142000	14	Male	3	No	39	0	184000	0
1902	4	146000	10	Male	3	No	39.5	0	104000	0
1904	4	120000	13	Male	3	No	38.5	0	98000	0
1905	4	222000	13	Male	3	No	39	0	158000	0
1907	4	145000	14	Male	3	No	39	0	82000	0
1910	4	175000	10	Female	3	No	39	0	158000	0
1911	4	118000	11	Male	3	Yes	38.3	0	113000	0
1912	4	320000	13	Male	3	Yes	39	0	261000	0
1915	4	210000	10	Female	3	No	39	0	210000	0
1920	4	147000	10	Female	3	No	39	0	101000	0
1932	4	120000	9	Male	3	No	38.5	0	150000	0
1934	4	259000	10	Male	3	No	39	0	265000	0
1938	4	160000	9	Male	3	Yes	39	0	198000	0
1939	4	217000	13	Male	3	No	38.8	0	182000	0
1940	4	111000	13	Male	3	No	40	0	130000	0
1944	4	62000	9	Male	3	Yes	39	0	100000	0
1946	4	152000	13	Male	3	Yes	39	0	234000	0
1952	4	52000	12	Female	3	No	NA	0	40000	0
1954	4	52000	12	Male	3	No	38.5	1	102000	0
1955	4	108000	10	Female	3	No	39	NA	107000	0
1963	4	153000	13	Male	3	Yes	38	0	71000	0
1967	4	229000	11	Female	3	No	39.5	0	198000	0
1970	4	106000	11	Male	3	Yes	39	0	106000	0
1978	4	110000	6	Female	3	Yes	39	0	207000	0
1980	4	200000	13	Male	3	Yes	39	0	240000	0
1982	4	248000	10	Male	3	Yes	39	0	234000	0
1983	4	207000	12	Male	3	No	38.8	0	177000	0
1985	4	51000	11	Female	3	Yes	39	0	97300	1
1986	4	112000	11	Female	3	Yes	36.8	0	113000	0
1993	4	114000	10	Female	3	No	40	0	98000	0
1996	4	134000	13	Female	3	No	39.5	0	102000	0
2000	4	195000	12	Male	3	Yes	39.5	0	174000	0
2002	4	165000	11	Female	3	No	39	0	290000	0
2003	4	111000	13	Male	3	No	40.2	2	150000	0
2004	4	98000	14	Female	3	No	39	0	153000	0
2012	4	130000	12	Male	3	Yes	38.5	0	100000	0
2017	4	201000	8	Male	3	No	40.5	0	157000	0
2018	4	173000	12	Male	3	Yes	40	0	192000	1
2024	4	211000	8	Female	3	No	38	0	223000	0
2038	4	126000	8	Male	3	No	38	0	127000	0
2061	4	185000	12	Male	3	No	38.5	0	201000	0
2063	4	129000	13	Male	3	No	39	0	150000	0
2073	4	128000	14	Male	3	Yes	39	1	138000	0
2080	4	198000	10	Male	3	Yes	38.5	1.5	136000	0
2085	4	164000	14	Male	3	No	38.7	0	206000	0
2087	4	205000	12	Female	3	No	38	0	207000	0
2090	4	140000	5	Male	3	No	39.5	0	135000	0
2092	4	212000	7	Male	3	No	38	0	235000	0
2098	4	133000	11	Male	3	Yes	39	0	140000	1
2099	4	247000	6	Male	3	No	39.2	0	271000	0
2100	4	137000	13	Male	3	Yes	38	0	126000	0
2101	4	190000	6	Male	3	Yes	39	0	210000	0
2103	4	153000	11	Male	3	No	39.5	0	160000	0
2104	4	199000	9	Female	3	Yes	39	0	243000	0
2107	4	196000	9	Female	3	No	39	0	136000	0
2111	4	121000	14	Male	3	No	38.5	0	129000	0
2112	4	124000	8	Male	3	No	39	0	127000	0
2123	4	357000	10	Male	3	No	39	0	317000	0
2124	4	218000	8	Male	3	No	39.5	0	318000	0
2126	4	154000	12	Female	3	Yes	38	0	125000	0
2131	4	126000	13	Male	3	Yes	38.8	0	154000	0
2132	4	115000	10	Female	3	No	40	0	148000	0
2133	4	77000	11	Male	3	Yes	38.5	0	109000	1
2135	4	63000	13	Male	3	No	40	0	115000	0
2137	4	56000	11	Female	3	No	39.5	0	38000	0
2140	4	45100	12	Female	3	Yes	38	0	68000	0
2147	4	150000	14	Male	3	No	38.5	0	123000	0
2160	4	178000	8	Male	3	Yes	39.5	0	195000	0
2161	4	142000	7	Male	3	No	40	1	189000	0
2162	4	114000	14	Male	3	No	40.5	0	105000	0
2163	4	142000	11	Male	3	No	39	0	119000	0
2164	4	227000	14	Male	3	No	37	0	218000	0
2167	4	104000	6	Female	3	Yes	39.5	1	103000	0
2173	4	196000	14	Female	3	No	39	0	185000	0
2178	4	167000	12	Male	3	No	38	0	171000	0
2182	4	151000	12	Female	3	No	38.3	0	157000	0
2184	4	241000	7	Female	3	Yes	39.5	0	288000	0
2185	4	99000	6	Male	3	No	38.5	0	96000	0
2186	4	93000	10	Male	3	Yes	38	0	63700	0
2189	4	130000	8	Male	3	Yes	39	0	125000	0
2190	4	290000	13	Male	3	Yes	39	0	316000	0
2195	4	78000	12	Female	3	No	38.4	0	139000	0
2196	4	118000	10	Male	3	Yes	39	1	59000	0
2199	4	141000	12	Male	3	Yes	38.5	0	69500	0
2202	4	134000	9	Male	3	No	39	0	122000	0
2204	4	234000	10	Male	3	Yes	39	0	206000	0
2206	4	160000	14	Female	3	Yes	40	0	76000	0
2209	4	140000	7	Male	3	No	38	0	65000	0
2212	4	235000	12	Female	3	No	39	0	242000	0
2213	4	167000	8	Male	3	No	38	0	113000	0
2214	4	91000	6	Male	3	Yes	38	0	98000	0
2216	4	61700	12	Male	3	Yes	38	0	177000	0
2217	4	183000	10	Male	3	No	38.5	0	140000	0
2219	4	180000	6	Female	3	Yes	40	0	194000	1
2221	4	31000	13	Male	3	No	39.5	0	81300	0
2222	4	166000	13	Female	3	Yes	38.7	0	67300	0
2225	4	153000	12	Male	3	No	39	0	170000	0
2228	4	180000	6	Female	3	Yes	39	1	178000	0
2231	4	95000	14	Male	3	Yes	38.5	0	40000	0
2235	4	258000	11	Male	3	No	40	0	226000	0
2236	4	250000	11	Male	3	Yes	40	0	274000	0
2237	4	210000	12	Male	3	Yes	39.5	0	218000	0
2239	4	141000	14	Male	3	No	38.3	0	206000	0
2240	4	192000	14	Male	3	No	38.5	0	180000	0
2247	4	175000	13	Female	3	Yes	38	0	99000	0
2248	4	169000	9	Male	3	Yes	38.5	0	136000	0
2249	4	167000	10	Male	3	No	40	0	189000	0
2256	4	168000	12	Female	3	No	40	0	116000	0
2258	4	128000	12	Male	3	No	39	0	240000	0
2259	4	253000	7	Male	3	No	39	0	256000	0
2261	4	228000	9	Female	3	No	38.3	0	176000	0
2262	4	228000	9	Male	3	No	39	0	246000	0
2263	4	322000	10	Male	3	No	39.5	0	226000	0
2267	4	303000	10	Male	3	No	40	0	255000	0
2270	4	379000	10	Male	3	Yes	39	0	397000	0
2271	4	134000	10	Male	3	Yes	39	0	78100	0
2272	4	122000	13	Male	3	Yes	40.5	0	99000	0
2276	4	118000	13	Female	3	Yes	39	0.5	214000	0
2281	4	143000	12	Male	3	No	39.3	0	150000	0
2282	4	82000	7	Male	3	No	38.5	0	146000	0
2287	4	173000	13	Male	3	Yes	39.5	1	180000	0
2300	4	122000	10	Female	3	Yes	38	1	114000	0
2301	4	114000	8	Female	3	Yes	38.5	0	99800	0
2303	4	176000	14	Male	3	Yes	38	0	186000	0
2304	4	140000	11	Female	3	Yes	38	0	73500	0
2305	4	197000	13	Female	3	Yes	39	0	161000	0
2306	4	181000	12	Female	3	Yes	38.5	0	184000	0
2309	4	130000	8	Male	3	Yes	40	2	137000	0
2310	4	186000	11	Female	3	Yes	39.5	0	177000	0
2313	4	150000	11	Male	3	Yes	39	0	175000	0
2319	4	116000	8	Female	3	Yes	39.5	0	164000	0
2322	4	138000	10	Female	3	No	39	0	131000	0
2323	4	174000	12	Male	3	No	38	0	166000	0
2324	4	173000	12	Male	3	No	38	0	166000	0
2325	4	132000	7	Female	3	Yes	39	0	194000	0
2326	4	223000	10	Male	3	No	39	0	229000	0
2327	4	108000	12	Male	3	No	38.5	0	86100	0
2329	4	187000	11	Male	3	No	38	0	177000	0
2330	4	118000	10	Male	3	Yes	40	0	153000	0
2332	4	224000	10	Male	3	No	38	0	251000	0
2333	4	188000	13	Male	3	No	39	0	199000	0
2334	4	142000	11	Male	3	No	40	0	180000	0
2335	4	146000	10	Male	3	No	39	0	145000	0
2337	4	192000	14	Male	3	No	39.3	0	200000	0
2340	4	252000	8	Female	3	No	39	0	189000	0
2345	4	122000	13	Male	3	No	38	0	133000	0
2346	4	38600	9	Male	3	Yes	38.5	0	247000	0
2348	4	114000	11	Female	3	Yes	39.5	0	139000	0
2350	4	138000	13	Male	3	No	40	0	104000	0
2351	4	122000	7	Male	3	Yes	38.5	0	193000	0
2353	4	260000	9	Male	3	Yes	39	0	271000	0
2360	4	240000	10	Male	3	Yes	38	0	268000	0
2367	4	157000	14	Male	3	No	38.5	1	116000	0
2368	4	234000	14	Male	3	Yes	40	0	194000	0
2371	4	139000	13	Female	3	No	39	0	196000	0
2375	4	128000	12	Male	3	Yes	38	0	162000	0
2381	4	114000	14	Female	3	No	39	0	74900	0
2385	4	105000	12	Male	3	No	39	0	62000	0
2386	4	149000	11	Female	3	Yes	38	0	159000	0
2388	4	181000	12	Female	3	No	38.9	0	169000	0
2389	4	124000	12	Male	3	Yes	39	0	126000	0
2395	4	146000	13	Female	3	No	39	0	153000	0
2398	4	81000	9	Male	3	No	40	0	118000	0
2399	4	75000	9	Male	3	No	39.5	0	92000	0
2401	4	97000	14	Male	3	No	40	0	82000	0
2402	4	84000	12	Male	3	Yes	39	0	130000	0
2404	4	110000	10	Male	3	No	39	0	108000	0
2410	4	134000	14	Male	3	Yes	39	0	169000	0
2411	4	154000	14	Male	3	No	39	0	141000	0
2413	4	156000	11	Female	3	No	39	0	194000	0
2416	4	86000	12	Male	3	No	39	0	174000	0
2417	4	100000	14	Male	3	No	40.5	0	64000	0
2422	4	106000	11	Male	3	No	38	0	106000	0
2423	4	112000	12	Male	3	Yes	39	0	157000	0
2425	4	186000	11	Female	3	No	40.5	0	178000	0
2426	4	300000	9	Male	3	No	38.5	0	246000	0
2434	4	62000	6	Male	3	Yes	39	1	84800	0
2437	4	138000	6	Male	3	No	38	0	167000	0
2438	4	112000	8	Male	3	Yes	39	0	125000	0
2448	4	166000	8	Male	3	Yes	39.5	0	193000	0
2451	4	170000	10	Female	3	Yes	39.5	0	211000	0
2452	4	291000	5	Female	3	Yes	39	0	305000	0
2456	4	236000	12	Male	3	No	39	0	217000	0
2459	4	104000	12	Female	3	No	37.5	0	111000	0
2466	4	84000	9	Male	3	No	39.5	0	120000	0
2472	4	144000	11	Female	3	Yes	38.5	0	129000	0
2476	4	76000	13	Male	3	No	38.5	0	130000	0
2480	4	245000	11	Male	3	No	39.5	0	206000	0
2481	4	78000	9	Male	3	No	38.2	0	100000	0
2492	4	68000	14	Female	3	No	38.5	0	89400	0
2494	4	97000	14	Female	3	No	40.6	0	154000	0
2495	4	74000	14	Male	3	Yes	38.3	0	95300	1
2500	4	204000	11	Female	3	No	39	0	260000	0
2501	4	84000	13	Male	3	No	40.5	0	132000	0
2504	4	230000	14	Male	3	No	39.5	0	254000	0
2505	4	180000	9	Male	3	No	39	0	199000	0
2507	4	76000	11	Male	3	No	39.2	0	111000	0
2513	4	69700	13	Male	3	Yes	38	0	80800	1
2515	4	73000	13	Female	3	No	39.5	0	160000	0
2521	4	122000	10	Male	3	No	39.7	0	47000	0
2530	4	156000	5	Male	3	No	40	0	246000	0
2532	4	128000	14	Male	3	No	38.4	0	154000	0
2534	4	208000	11	Female	3	Yes	38.5	0	205000	0
2536	4	295000	9	Male	3	No	38.8	1	369000	0
2539	4	61000	14	Male	3	No	39	0	122000	1
2546	4	205000	14	Male	3	Yes	39	0	204000	0
2549	4	180000	11	Male	3	No	39.5	0	209000	0
2551	4	104000	14	Female	3	No	39	0	137000	0
2556	4	204000	12	Male	3	No	39.7	0	172000	0
2557	4	156000	13	Male	3	No	38.5	0	171000	0
2559	4	177000	11	Male	3	No	39	0	82000	0
2560	4	22000	12	Male	3	Yes	39.5	0	54200	0
2565	4	155000	14	Female	3	Yes	39.2	0	186000	0
2567	4	121000	12	Female	3	No	39.5	0	73000	0
2572	4	209000	12	Male	3	No	38	0	193000	0
2574	4	48000	8	Female	3	No	38.5	0	68000	0
2575	4	222000	12	Female	3	No	40	0	217000	0
2579	4	103000	12	Male	3	No	37.8	0	232000	0
2581	4	199000	7	Female	3	No	39.5	0	70000	0
2585	4	71500	6	Female	3	No	39.5	0	103000	0
2594	4	304000	10	Male	3	Yes	38.3	0	336000	0
2596	4	144000	10	Female	3	No	38.8	0	190000	0
2597	4	137000	13	Male	3	No	38	0	231000	0
2598	4	114000	11	Female	3	No	38	0	113000	0
2605	4	126000	13	Female	3	No	38	0	58000	0
2607	4	202000	10	Female	3	Yes	39	0	197000	0
2608	4	135000	12	Male	3	No	38.3	0	143000	0
2611	4	213000	14	Male	3	No	38	0	154000	0
2612	4	140000	14	Male	3	No	39.8	0	117000	0
2615	4	242000	12	Male	3	No	40	0	166000	0
2618	4	140000	14	Female	3	No	38.5	0	180000	0
2623	4	111000	12	Male	3	No	39.5	0	195000	0
2638	4	178000	12	Male	3	Yes	38.5	0	201000	0
2639	4	166000	12	Male	3	Yes	39	0	211000	0
2645	4	86000	13	Male	3	No	39	0	112000	0
2646	4	142000	14	Male	3	No	38	0	182000	0
2648	4	224000	7	Female	3	No	38.8	0	234000	0
2650	4	162000	14	Male	3	No	40	0	150000	0
2651	4	182000	10	Male	3	Yes	40	0	246000	0
2657	4	70000	11	Male	3	No	40	0	95500	0
2658	4	67000	9	Female	3	No	38	0	87000	0
2660	4	56000	9	Female	3	No	38.5	0	49900	0
2661	4	159000	14	Male	3	Yes	39.7	0	162000	0
2665	4	240000	9	Male	3	No	38.5	0	276000	0
2667	4	137000	12	Male	3	Yes	40.3	0	194000	0
2670	4	179000	12	Male	3	Yes	39	0	228000	0
2675	4	51000	14	Male	3	No	37.5	0	73800	0
2680	4	56000	12	Male	3	No	38.5	0	151000	0
2682	4	103000	13	Female	3	No	38.5	0	113000	0
2683	4	264000	14	Male	3	No	38	0	258000	0
2685	4	82600	9	Female	3	No	39	0	137000	0
2687	4	207000	13	Female	3	Yes	39	0	213000	0
2688	4	166000	12	Female	3	Yes	39.5	0	203000	0
2691	4	49500	11	Female	3	No	39	0	98200	0
2695	4	56000	9	Female	3	Yes	39.8	0	153000	0
2697	4	123000	14	Male	3	No	39	0	106000	0
2700	4	155000	12	Male	3	Yes	39	0	184000	0
2706	4	109000	11	Female	3	No	40	0	114000	0
2708	4	120000	12	Male	3	Yes	39	0	129000	0
2710	4	162000	13	Female	3	No	39	0	118000	0
2711	4	93500	14	Female	3	No	38	0	108000	0
2712	4	42500	8	Female	3	Yes	39	0	72400	0
2715	4	80000	7	Female	3	No	39.5	0	40800	0
2716	4	136000	11	Female	3	No	38.5	0	211000	0
2717	4	157000	12	Female	3	No	39	0	166000	0
2727	4	107000	12	Male	3	No	38	0	101000	0
2728	4	200000	13	Male	3	No	38.5	0	185000	0
2729	4	92400	13	Female	3	No	38.8	0	110000	0
2733	4	164000	9	Female	3	Yes	38.5	0	168000	0
2737	4	115000	8	Male	3	Yes	38.5	0	222000	0
2742	4	135000	11	Male	3	Yes	39.5	0	114000	0
2744	4	170000	9	Female	3	Yes	40	0	153000	0
2750	4	11100	11	Male	3	No	38.5	0	123000	0
2757	4	151000	8	Male	3	No	39	0	195000	0
2763	4	87000	12	Female	3	Yes	39	0	94800	0
2765	4	37500	13	Male	3	No	38.5	0	53800	0
2769	4	123000	8	Female	3	No	38	0	156000	0
2772	4	138000	5	Male	3	No	39	0	156000	0
2774	4	19100	13	Female	3	No	37	0	25600	0
2783	4	99200	13	Male	3	No	39	0	147000	0
2787	4	65500	13	Female	3	No	39	0	138000	0
2794	4	30800	14	Male	3	Yes	38.5	0	35700	0
2799	4	187000	8	Female	3	Yes	38.3	0	232000	0
2801	4	252000	10	Male	3	No	39.2	0	263000	0
2805	4	259000	11	Female	3	No	39	0	268000	0
2806	4	188000	11	Female	3	No	41	0	266000	0
2809	4	108000	6	Male	3	No	37.6	0	156000	0
2813	4	60900	10	Female	3	No	38.5	0	99100	0
2814	4	150000	14	Male	3	Yes	39	0	174000	0
2818	4	143000	11	Female	3	Yes	39	0	109000	0
2822	4	126000	12	Male	3	Yes	38	0	121000	0
2825	4	101000	14	Male	3	No	39	0	123000	0
2829	4	260000	9	Male	3	No	38	0	267000	0
2830	4	138000	12	Male	3	Yes	39.5	0	163000	0
2843	4	189000	14	Male	3	No	40	0	162000	0
2845	4	185000	14	Male	3	Yes	39	0	168000	0
2850	4	168000	12	Female	3	No	40	0	254000	0
2853	4	271000	11	Male	3	Yes	38	0	272000	0
2864	4	108000	13	Female	3	Yes	39	0	115000	0
2865	4	130000	13	Female	3	Yes	40	0	163000	0
2870	4	185000	13	Male	3	No	39.5	0	198000	0
2873	4	209000	13	Male	3	No	38.7	0	244000	0
2878	4	104000	8	Male	3	Yes	38.8	0	135000	0
2879	4	211000	9	Female	3	No	39.5	0	218000	0
2882	4	127000	12	Male	3	No	38.8	0	120000	0
2884	4	182000	14	Male	3	Yes	38.5	0	257000	0
2885	4	61500	10	Male	3	Yes	39	0	143000	1
2887	4	92900	13	Male	3	Yes	38.5	0	105000	0
2888	4	249000	8	Male	3	No	39.5	0	174000	0
2890	4	104000	14	Male	3	No	37.5	0	158000	0
2895	4	110000	7	Male	3	Yes	39	0	121000	0
2896	4	156000	8	Female	3	Yes	38	0	173000	0
2900	4	50500	14	Male	3	No	40	0	69400	0
2903	4	46200	12	Female	3	No	38	0	61600	0
2908	4	72800	11	Female	3	No	40	0	77900	0
2910	4	177000	14	Male	3	Yes	39	0	165000	0
2912	4	162000	14	Male	3	No	40	0	183000	0
2916	4	123000	13	Male	3	Yes	39	0	145000	0
2923	4	88700	13	Male	3	Yes	38.8	0	123000	0
2925	4	153000	13	Male	3	No	39	0	43300	0
2927	4	159000	6	Female	3	No	39	0	108000	0
2928	4	203000	11	Female	3	No	39.5	0	191000	0
2936	4	197000	11	Male	3	Yes	39	0	194000	0
2937	4	63800	12	Male	3	No	39.5	0	114000	0
2938	4	95200	13	Male	3	Yes	37.5	0	112000	0
2939	4	191000	14	Male	3	No	39	0	182000	0
2944	4	161000	7	Male	3	No	39.5	0	101000	0
2947	4	206000	13	Male	3	No	39	0	196000	0
2948	4	98400	12	Female	3	No	38	0	95700	0
2952	4	170000	12	Female	3	No	40	0	197000	0
2956	4	34000	10	Female	3	Yes	39	0	81300	0
2959	4	184000	8	Male	3	Yes	39.5	0	176000	0
2961	4	154000	14	Male	3	No	39.3	0	158000	0
2966	4	205000	14	Female	3	No	38.3	0	220000	0
2967	4	179000	14	Male	3	Yes	39	0	206000	0
2980	4	131000	12	Male	3	No	38.5	0	153000	0
2982	4	174000	12	Male	3	No	40	0	198000	0
2985	4	93200	14	Male	3	No	39.5	0	45600	0
2990	4	133000	9	Male	3	Yes	39	0	224000	0
2997	4	36800	11	Male	3	No	39.5	0	145000	0
2998	4	114000	8	Male	3	No	39.5	0	144000	0
3007	4	118000	11	Male	3	No	38.5	0	128000	0
3012	4	100000	14	Male	3	No	38	0	132000	0
3019	4	125000	14	Male	3	Yes	38	0	173000	0
3021	4	138000	10	Female	3	Yes	38	0	156000	0
3026	4	129000	13	Female	3	Yes	39	0	85300	0
3027	4	141000	10	Male	3	No	40.5	0	156000	1
3033	4	75500	14	Female	3	No	39	0	102000	0
3035	4	129000	9	Female	3	No	39	0	181000	0
3036	4	136000	9	Male	3	No	38	0	236000	0
3039	4	39800	13	Male	3	No	39	0	89700	0
3041	4	133000	7	Female	3	Yes	39	0	143000	0
3043	4	45200	12	Female	3	No	39	0	58100	0
3045	4	79000	12	Female	3	Yes	39.5	0	74800	0
3047	4	117000	11	Female	3	No	39	0	118000	0
3053	4	56800	14	Male	3	Yes	40.5	0	101000	0
3055	4	150000	14	Male	3	No	38.5	0	169000	0
3056	4	177000	15	Male	3	No	38.5	0	202000	0
3057	4	147000	9	Male	3	Yes	39	0	152000	0
3059	4	42000	13	Female	3	No	38	0	94400	0
3076	4	46000	14	Female	3	Yes	38.5	0	72200	0
3096	4	170000	9	Female	3	No	39	0	162000	0
3097	4	167000	12	Male	3	No	38.5	0	123000	0
3099	4	136000	14	Female	3	No	37	0	110000	0
3112	4	120000	14	Male	3	Yes	39.8	0	110000	0
3117	4	197000	8	Female	3	Yes	39	0	171000	0
3119	4	48000	12	Male	3	No	40	0	82800	0
3120	4	196000	11	Male	3	No	39	0	197000	0
3128	4	130000	12	Male	3	No	39.5	0	156000	0
3129	4	162000	13	Female	3	No	39	0	197000	0
3132	4	113000	13	Male	3	No	38.5	0	136000	0
3137	4	95000	9	Male	3	No	38	0	270000	0
3138	4	136000	7	Male	3	Yes	37	0	156000	0
3141	4	89700	13	Male	3	Yes	40	0	102000	0
3148	4	196000	10	Female	3	Yes	39.5	0	214000	0
3158	4	64500	13	Male	3	No	40	0	115000	0
3160	4	73400	12	Male	3	No	39.5	0	92500	0
3164	4	57400	13	Male	3	No	39.5	0	94500	0
3167	4	144000	9	Male	3	No	38.5	0	143000	0
3168	4	102000	9	Female	3	No	39	0	168000	0
3172	4	136000	11	Female	3	No	40	0	165000	0
3174	4	180000	11	Male	3	No	39.5	0	229000	0
3175	4	152000	7	Male	3	No	40	0	200000	0
3182	4	128000	12	Male	3	Yes	38.5	0	153000	0
3184	4	180000	5	Female	3	No	38	0	213000	0
3187	4	80100	13	Male	3	No	40	0	108000	0
3191	4	132000	14	Male	3	No	39	0	117000	0
3193	4	160000	10	Female	3	Yes	39	0	169000	0
3201	4	61600	12	Male	3	No	39.5	0	134000	0
3202	4	78300	12	Female	3	Yes	38.5	0	146000	1
3203	4	80400	11	Female	3	No	39.5	0	104000	0
3205	4	129000	14	Male	3	No	38.2	0	117000	0
3209	4	82500	12	Female	3	Yes	38.5	0	100000	0
3216	4	76900	6	Male	3	Yes	39	0	265000	0
3217	4	143000	13	Male	3	No	40	0	156000	0
3219	4	115000	13	Female	3	Yes	38.6	0	152000	0
3225	4	123000	7	Female	3	Yes	39	0	132000	0
3230	4	79600	6	Male	3	No	39	0	126000	0
3232	4	29700	14	Male	3	No	39.6	0	63400	0
3234	4	145000	13	Male	3	Yes	40	0	156000	0
3236	4	90600	6	Male	3	No	39.5	0	145000	0
3240	4	133000	13	Male	3	No	39	0	149000	0
3241	4	87800	14	Male	3	No	40	0	125000	0
3242	4	133000	12	Male	3	No	39.9	1	130000	0
3246	4	84800	10	Female	3	Yes	39.5	0	134000	0
3250	4	116000	14	Female	3	No	38.5	0	137000	0
3251	4	59900	12	Male	3	No	39	0	78300	0
3252	4	170000	14	Male	3	No	38	0	175000	0
3255	4	146000	12	Female	3	No	39	0	183000	0
3256	4	98000	10	Female	3	No	39.5	0	147000	0
3260	4	90200	9	Female	3	No	39	0	150000	0
3267	4	194000	11	Male	3	Yes	38.5	0	227000	0
3272	4	134000	10	Male	3	Yes	39	0	237000	1
3273	4	60200	13	Male	3	Yes	39.8	0	75900	0
3274	4	82500	13	Female	3	No	39.8	0	125000	0
3282	4	189000	13	Male	3	No	38.5	0	216000	0
3289	4	145000	13	Female	3	No	39	0	92100	0
3290	4	95700	11	Male	3	Yes	39	0	134000	0
3295	4	152000	11	Female	3	No	37	0	217000	0
3296	4	136000	14	Male	3	No	40	0	179000	0
3298	4	75800	13	Male	3	Yes	39.5	0	100000	0
3299	4	129000	12	Female	3	Yes	39	0	134000	0
3306	4	84600	15	Male	3	No	39.5	0	100000	0
3316	4	212000	13	Male	3	Yes	39.5	0	270000	0
3318	4	103000	12	Female	3	No	39	0	159000	0
3320	4	105000	13	Female	3	No	39.2	0	133000	0
3322	4	214000	12	Male	3	No	38.5	0	220000	0
3324	4	79600	6	Male	3	No	40	0	121000	0
3327	4	62000	13	Male	3	No	39	0	99200	0
3330	4	69600	10	Female	3	Yes	40	0	81800	0
3334	4	132000	12	Male	3	No	39	0	155000	0
3337	4	156000	14	Male	3	Yes	40	0	185000	0
3338	4	178000	6	Male	3	No	39	0	176000	0
3352	4	167000	14	Male	3	No	38.5	0	196000	0
3353	4	190000	12	Female	3	Yes	38	0	219000	0
3364	4	46000	12	Female	3	Yes	38	0	76800	0
3366	4	108000	12	Male	3	Yes	38	0	125000	0
3380	4	68000	6	Male	3	Yes	39	0	98000	0
3394	4	168000	14	Male	3	Yes	39	0	206000	0
3397	4	182000	9	Male	3	Yes	39	0	218000	0
3403	4	175000	10	Female	3	No	39.5	0	195000	0
3405	4	80200	13	Male	3	Yes	39.4	0	82400	0
3407	4	222000	14	Male	3	Yes	39	0	256000	0
3410	4	161000	10	Male	3	Yes	38.5	0	173000	0
3424	4	131000	10	Female	3	Yes	40	0	178000	0
3427	4	104000	9	Male	3	Yes	39.7	0	176000	0
3428	4	151000	10	Male	3	No	39	0	156000	0
3430	4	80000	9	Female	3	No	39	0	114000	0
3431	4	321000	13	Female	3	No	40	0	127000	0
3433	4	162000	13	Male	3	No	39.5	0	193000	0
3436	4	146000	11	Female	3	Yes	39.5	0	157000	0
3438	4	80000	12	Female	3	Yes	39.5	0	125000	0
3442	4	163000	11	Male	3	Yes	39	0	155000	0
3444	4	205000	7	Male	3	No	38	0	202000	0
3450	4	100000	14	Male	3	No	39.5	0	105000	0
3451	4	151000	12	Female	3	No	39.5	0	179000	0
3452	4	233000	11	Male	3	Yes	39	0	218000	0
3455	4	99000	11	Male	3	No	39.5	0	142000	0
3456	4	160000	11	Male	3	Yes	40	0	189000	0
3461	4	57000	13	Female	3	Yes	40	0	77000	0
3463	4	152000	12	Male	3	Yes	40	0	190100	0
3468	4	106000	10	Female	3	No	39.5	0	114000	0
3473	4	66000	14	Male	3	No	39	0	82000	0
3488	4	163000	13	Male	3	No	38.5	0	203000	0
3490	4	40000	8	Female	3	No	38.5	0	94000	0
3491	4	93000	13	Male	3	No	38.5	0	131000	0
3495	4	73000	14	Male	3	No	39	0	90000	0
3497	4	138000	14	Female	3	No	39	0	146000	0
3501	4	151000	12	Female	3	No	40	0	194000	0
3504	4	59000	10	Female	3	No	40	0	96000	0
3509	4	135000	12	Male	3	No	38	0	147000	0
3511	4	153000	12	Female	3	No	39	0	188000	0
3514	4	133000	7	Male	3	Yes	38.6	0	215000	0
3516	4	61000	9	Male	3	No	38.5	0	101000	0
3521	4	144000	14	Male	3	Yes	38	0	124000	0
3528	4	125000	12	Male	3	No	40	0	142000	0
3533	4	82000	10	Female	3	No	39	0	108000	0
514	4	159000	8	Male	3	No	38.5	0	198000	0
519	4	88000	13	Female	3	No	38	2	116000	0
524	4	123000	8	Female	3	No	39.3	0	209000	0
526	4	88000	9	Male	3	No	38.5	0	76000	0
533	4	93000	13	Male	3	No	38	0	114000	0
537	4	121000	5	Female	3	No	38.5	2	209000	0
540	4	75000	12	Female	3	Yes	40	NA	70000	0
543	4	220000	13	Male	3	No	39.1	0	203000	0
545	4	111000	11	Male	3	No	39	NA	127000	0
547	4	276000	8	Male	3	No	38	0	250000	0
553	4	182000	11	Male	3	No	37.5	NA	220000	0
554	4	166000	9	Female	3	No	39.5	0	253000	0
557	4	197000	11	Female	3	No	39	0	301000	0
560	4	182000	11	Male	3	No	40	0	270000	0
563	4	115000	11	Male	3	No	39.5	0	137000	0
564	4	104000	13	Female	3	No	39	0	117000	0
566	4	120000	12	Male	3	Yes	39	0	158000	0
567	4	195000	6	Female	3	No	39.5	0	193000	0
569	4	45000	10	Male	3	No	39.4	NA	144000	0
570	4	96000	13	Male	3	Yes	38.5	0	184000	0
571	4	80000	13	Female	3	No	40	0	150000	0
575	4	127000	13	Male	3	No	38.7	0	133000	0
589	4	155000	14	Female	3	No	39	0	227000	0
590	4	113000	9	Male	3	No	38	1	133000	0
591	4	203000	8	Male	3	No	39	0	237000	0
592	4	117000	7	Male	3	No	40.2	0	147000	0
593	4	151000	10	Male	3	No	39	0	179000	0
595	4	76000	11	Female	3	No	39	1	103000	0
598	4	109000	10	Male	3	No	38	0	124000	0
600	4	142000	11	Male	3	No	38.5	0	147000	0
601	4	62000	13	Female	3	No	38	NA	138000	0
607	4	86000	12	Female	3	No	38.5	0	86000	0
609	4	66000	12	Male	3	No	40	1	80000	0
610	4	102000	6	Male	3	No	39.5	NA	137000	0
617	4	135000	13	Male	3	No	39	NA	152000	0
618	4	156000	9	Female	3	No	39.2	0	169000	0
621	4	89000	14	Male	3	No	38	0	157000	0
624	4	93000	14	Female	3	No	39	0	100000	0
626	4	115000	12	Male	3	No	40	0	149000	0
627	4	96000	12	Female	3	No	38.7	NA	136000	0
628	4	117000	13	Female	3	No	39.2	0	205000	0
630	4	127000	11	Male	3	No	40	0	129000	0
632	4	40000	12	Male	3	No	38.5	0	56000	0
634	4	66000	13	Male	3	No	39	0	85000	0
642	4	170000	8	Female	3	No	38	0	205000	0
652	4	99000	8	Female	3	No	39.5	0	64000	0
657	4	96000	12	Male	3	Yes	39	2	106000	0
662	4	66000	11	Male	3	No	38.5	0	120000	0
667	4	70000	9	Male	3	No	40	0	134000	0
668	4	87000	10	Female	3	No	39	1	124000	0
669	4	110000	11	Female	3	No	38.8	0	169000	0
676	4	113000	10	Male	3	No	38.8	0	180000	0
684	4	146000	10	Male	3	Yes	39.5	0	150000	0
686	4	176000	12	Female	3	No	38.5	0	217000	0
687	4	132000	14	Male	3	No	39.2	1	129000	0
694	4	71000	13	Male	3	Yes	39.5	0	163000	0
697	4	44000	11	Female	3	No	38	2	119000	0
701	4	72000	10	Male	3	No	39.5	0	240000	0
702	4	84000	9	Male	3	No	39	0	148000	0
709	4	111000	12	Female	3	Yes	38	0	142000	0
713	4	66000	11	Male	3	No	39.5	1	74000	0
722	4	64000	13	Female	3	No	38.5	0	98000	0
742	4	141000	13	Female	3	No	38.5	0	128000	0
744	4	72000	13	Male	3	Yes	38.5	0	157000	0
745	4	75000	13	Female	3	Yes	39	2	104000	0
748	4	137000	11	Female	3	Yes	39	0	147000	0
762	4	53000	12	Male	3	Yes	39.5	0	110000	0
766	4	86000	10	Male	3	No	40.5	0	92000	0
770	4	133000	8	Female	3	NA	39	0	200000	0
773	4	109000	9	Male	3	Yes	39	0	130000	0
800	4	204000	14	Male	3	Yes	39	0	191000	0
806	4	122000	13	Female	3	No	39	0	160000	0
810	4	65000	8	Female	3	No	39	1	109000	0
816	4	48000	12	Female	3	Yes	39	2	44000	0
822	4	109000	9	Male	3	No	39.5	0	145000	0
826	4	112000	11	Female	3	Yes	38	1	88000	0
827	4	102000	13	Male	3	No	39	0	151000	0
831	4	58000	14	Male	3	No	40.3	0	86000	0
832	4	61600	13	Male	3	Yes	39.5	0	72200	0
835	4	113000	13	Male	3	Yes	39	0	125000	0
838	4	220000	13	Male	3	Yes	40.5	0	185000	0
841	4	170000	14	Female	3	No	40.5	0	275000	0
842	4	55000	13	Male	3	No	40	0	52000	0
855	4	72000	13	Male	3	No	40.5	2	70000	0
861	4	128000	13	Female	3	Yes	39.5	3	105000	0
865	4	174000	7	Female	3	No	39.3	0	159000	0
867	4	148000	11	Male	3	No	38.6	0	156000	0
874	4	144000	14	Male	3	No	39	0	117000	0
877	4	140000	11	Female	3	No	39.1	3	139000	0
884	4	171000	10	Male	3	Yes	39	0	206000	0
891	4	55000	13	Male	3	Yes	38.3	0	46700	0
892	4	166000	11	Male	3	Yes	39	0	148000	0
893	4	64000	14	Female	3	No	40	0	62700	0
894	4	183000	12	Female	3	No	39	1	180000	0
901	4	99000	12	Female	3	No	39	0	180000	0
903	4	66000	14	Female	3	No	38	0	92000	0
907	4	109000	9	Female	3	No	39	0	139000	0
909	4	80000	14	Male	3	No	39	0	129000	0
915	4	146000	13	Male	3	Yes	39	0	174000	0
916	4	76000	12	Female	3	Yes	38.5	0	89500	0
917	4	170000	13	Male	3	No	38.5	1	150000	0
918	4	92000	10	Male	3	No	39.5	0	144000	0
919	4	120000	10	Male	3	No	38.6	0	158000	0
923	4	50000	12	Male	3	No	39.3	0	99500	0
939	4	178000	12	Male	3	Yes	39	1	234000	0
941	4	174000	9	Male	3	No	38.3	1	170000	0
946	4	160000	8	Male	3	Yes	40	0	150000	0
947	4	142000	8	Female	3	Yes	39	2	206000	0
950	4	218000	13	Male	3	No	39	0	232000	0
952	4	147000	13	Male	3	No	38	0	148000	0
953	4	129000	14	Female	3	No	39.3	0	161000	0
954	4	206000	9	Male	3	Yes	38	1	218000	0
956	4	159000	12	Male	3	No	38	0	268000	0
962	4	162000	9	Male	3	Yes	38.5	0	176000	0
963	4	150000	11	Female	3	No	39.5	0	176000	0
964	4	130000	14	Male	3	No	38.5	0	201000	1
966	4	110000	9	Male	3	Yes	38.5	1.5	194000	0
974	4	106000	15	Female	3	No	39	0	181000	0
977	4	30000	11	Female	3	Yes	39	2	51000	1
982	4	60000	11	Male	3	No	39.5	0	111000	0
983	4	92000	12	Female	3	No	40	0	115000	0
984	4	115000	11	Male	3	Yes	39	1	139000	0
985	4	44000	14	Male	3	Yes	38	0	94400	0
987	4	98000	12	Male	3	Yes	39	0	221000	1
988	4	142000	8	Male	3	No	39	0	139000	0
989	4	40000	13	Male	3	No	38	0	80000	0
992	4	124000	11	Male	3	No	40	0	148000	0
993	4	165000	13	Female	3	No	40	0	153000	0
994	4	143000	13	Female	3	No	40	0	160000	0
1003	5	70000	13	Male	3	No	38	0	91000	0
1004	5	74000	11	Male	3	Yes	40.5	0	92000	0
1006	5	56000	11	Female	3	Yes	38.3	0	82300	0
1007	5	78000	8	Female	3	Yes	38	0	118000	0
1008	5	140000	9	Male	3	No	38.5	0	72100	0
1017	5	152000	7	Female	3	Yes	39.5	0	194000	0
1021	5	148000	9	Male	3	No	37.8	0	65000	0
1023	5	130000	8	Female	3	No	38	0	104000	0
1026	5	36000	13	Male	3	Yes	39.5	2	123000	0
1027	5	62000	11	Male	3	No	39	2	192000	0
1029	5	40000	11	Female	3	Yes	39	0	82600	0
1031	5	95000	6	Female	3	Yes	38.5	2	150000	0
1032	5	90000	10	Female	3	No	37.7	0	106000	0
1037	5	115000	9	Male	3	No	40	0	127000	0
1039	5	176000	7	Male	3	No	38.5	0	195000	0
1043	5	132000	12	Female	3	Yes	38	1	163000	0
1044	5	20000	8	Male	3	No	39	0	162000	0
1046	5	34000	13	Male	3	No	39	0	80000	0
1055	5	188000	11	Male	3	Yes	38.3	0	190000	0
1057	5	106000	9	Male	3	Yes	38.3	0	161000	0
1070	5	42000	11	Female	3	No	39	0	146000	0
1078	5	120000	13	Male	3	Yes	39	0	163000	0
1080	5	105000	13	Male	3	Yes	39	0	150000	0
1081	5	90000	14	Female	3	No	38	0	87800	0
1086	5	21000	12	Male	3	Yes	39	0	85000	0
1092	5	60000	12	Male	3	Yes	39	1	148000	0
1094	5	28000	12	Male	3	No	39	0	114000	0
1097	5	28000	13	Female	3	No	38	0	84300	0
1099	5	172000	10	Male	3	Yes	39	0	204000	0
1101	5	54800	11	Female	3	Yes	38	0	48600	0
1102	5	44000	10	Female	3	Yes	39	0	94000	0
1103	5	90000	13	Male	3	No	38	0	150000	0
1108	5	99000	11	Male	3	No	40	0	117000	0
1111	5	62000	11	Male	3	Yes	39	0	193000	0
1114	5	80000	11	Female	3	No	39	0	117000	0
1118	5	44000	10	Male	3	Yes	39	2	96000	0
1122	5	145000	13	Male	3	No	39	1	119000	0
1123	5	60000	11	Female	3	Yes	40	0	149000	0
1124	5	20000	11	Female	3	No	40	0	115000	0
1126	5	76000	11	Female	3	No	38	0	97000	0
1128	5	86000	11	Female	3	No	38	0	119000	0
1129	5	28000	13	Male	3	Yes	38.8	1	40900	0
1132	5	54000	14	Male	3	No	39.5	0	110000	0
1133	5	66000	8	Male	3	No	39	0	96000	0
1134	5	110000	7	Male	3	No	38	0	98200	0
1135	5	94000	14	Male	3	No	39	0	69000	0
1136	5	28000	9	Female	3	No	39	0	134000	0
1139	5	46000	13	Female	3	Yes	37.8	0	234000	0
1141	5	124000	14	Male	3	No	39.5	0	148000	0
1142	5	126000	9	Female	3	Yes	39	0	181000	0
1150	5	34000	11	Male	3	Yes	38	2	29000	0
1154	5	82000	13	Male	3	No	39	0	77100	0
1155	5	166000	8	Male	3	No	39	0	170000	0
1158	5	58000	11	Male	3	No	38.4	0	120000	0
1160	5	86000	12	Male	3	No	38	0	62000	0
1162	5	25000	11	Female	3	Yes	38.2	0	92000	0
1169	5	156000	9	Male	3	Yes	40	0	230000	0
1171	5	120000	5	Female	3	No	38.8	0	62600	0
1172	5	218000	9	Male	3	Yes	39	1	276000	0
1174	5	65000	7	Male	3	No	38	0	132000	0
1176	5	46000	14	Female	3	Yes	39	1	131000	0
1178	5	78000	11	Male	3	Yes	39	3	87000	0
1183	5	32000	12	Male	3	No	38	0	174000	0
1185	5	89000	9	Female	3	No	38.4	0	118000	0
1186	5	195000	12	Female	3	No	37	0	238000	0
1188	5	23800	12	Male	3	No	39.5	0	162000	0
1192	5	66000	12	Male	3	No	38.3	1	122000	0
1193	5	114000	13	Male	3	No	39	0	146000	0
1198	5	169000	14	Male	3	No	40	0	169000	0
1199	5	89000	12	Female	3	No	40.5	0	221000	0
1201	5	173000	10	Female	3	Yes	38.5	2	223000	0
1203	5	64000	12	Female	3	Yes	40	0	110000	0
1205	5	102000	9	Female	3	Yes	38	0	70400	0
1206	5	153000	13	Female	3	No	39	0	96704	0
1208	5	88000	7	Female	3	No	39.5	0	122000	0
1211	5	124000	7	Female	3	Yes	38.5	0	120000	0
1216	5	150000	13	Male	3	No	39.5	0	197000	0
1217	5	30000	12	Male	3	No	39	0	66000	0
1219	5	61400	12	Female	3	No	39.5	0	134000	0
1221	5	180000	13	Male	3	Yes	39.5	0	255000	0
1223	5	107000	12	Female	3	No	38	0	138000	0
1225	5	228000	11	Female	3	No	38.3	0	137000	0
1231	5	20000	14	Male	3	No	39	0	101000	0
1249	5	116000	13	Male	3	No	39	0	177000	0
1251	5	30000	11	Female	3	No	39	0	88000	0
1252	5	118000	10	Female	3	No	39	0	136000	0
1254	5	90000	8	Female	3	Yes	39	0	196000	0
1257	5	206000	9	Female	3	Yes	39	0	295000	0
1258	5	160000	9	Female	3	Yes	38.3	0	209000	0
1259	5	206000	9	Male	3	Yes	39	0	304000	0
1274	5	60000	15	Female	3	No	37.5	0	136000	0
1277	5	112000	12	Male	3	No	39	0	188000	0
1280	5	26000	12	Female	3	Yes	39	0	81500	0
1284	5	25000	14	Male	3	No	39	0	80000	0
1285	5	50000	14	Female	3	No	39.5	0	98000	0
1295	5	240000	11	Male	3	No	40	0	201000	0
1298	5	127000	9	Male	3	No	39.5	0	162000	0
1299	5	59400	13	Male	3	No	39.5	0	165000	0
1303	5	136000	12	Female	3	No	38.5	0	203000	0
1304	5	274000	10	Male	3	No	38.5	0	280000	0
1305	5	174000	14	Female	3	No	39	0	229000	0
1306	5	327000	8	Male	3	Yes	39	0	297000	0
1313	5	89000	14	Male	3	No	39.5	0	117000	0
1314	5	250000	12	Female	3	No	37	0	186000	0
1316	5	120000	10	Male	3	No	38.8	0	160000	0
1317	5	236000	13	Female	3	No	39	0	230000	0
1324	5	225000	13	Female	3	No	38.4	0	76000	0
1327	5	34000	10	Female	3	No	37.3	0	37000	0
1329	5	138000	9	Female	3	No	39	0	195000	0
1330	5	298000	9	Male	3	No	39.7	0	323000	0
1331	5	88000	12	Male	3	No	38	0	91200	0
1333	5	36000	13	Male	3	No	39.5	0	81900	0
1334	5	80000	9	Female	3	Yes	39.5	0	247000	0
1336	5	192000	13	Male	3	No	37.8	0	213000	0
1337	5	120000	11	Female	3	Yes	39	0	132000	0
1339	5	84000	10	Male	3	Yes	39	0	197000	0
1350	5	140000	10	Female	3	Yes	38.5	0	163000	0
1366	5	254000	12	Male	3	Yes	38.2	0	240000	0
1380	5	164000	10	Male	3	No	39	0	208000	0
1383	5	45000	14	Female	3	Yes	38.2	0	141000	0
1386	5	46000	10	Male	3	Yes	38	1	110000	0
1388	5	80000	9	Female	3	No	37.8	0	219000	0
1389	5	150000	10	Male	3	No	38.5	0	166000	0
1393	5	126000	7	Female	3	No	40	0	218000	0
1400	5	198000	12	Male	3	No	38.3	0	229000	0
1401	5	226000	11	Male	3	No	39	0	241000	0
1402	5	266000	12	Male	3	No	39	0	279000	0
1403	5	94000	10	Female	3	No	39.7	0	196000	0
1404	5	186000	14	Male	3	No	40	0	189000	0
1410	5	64000	13	Male	3	No	38.5	0	84600	0
1412	5	90000	14	Female	3	No	40	0	144000	0
1416	5	180000	12	Female	3	No	39	0	215000	0
1418	5	50000	14	Male	3	No	38	2	81000	0
1419	5	82000	14	Female	3	Yes	39.6	1	142000	0
1421	5	84000	11	Male	3	Yes	38	0	79000	0
1422	5	91000	13	Male	3	Yes	39	0	150000	0
1423	5	40000	13	Male	3	Yes	36.8	0	80000	0
1427	5	54000	11	Female	3	No	39	0	68200	0
1438	5	94000	10	Female	3	Yes	39	0	94400	0
1441	5	76000	9	Female	3	No	39	0	114000	0
1442	5	99000	6	Male	3	Yes	38.8	0	121000	0
1443	5	150000	13	Female	3	No	38	0	150000	0
1444	5	79000	10	Male	3	No	38.8	0	93300	0
1453	5	42000	14	Male	3	NA	38.5	0	86000	0
1456	5	84000	10	Female	3	Yes	39	0	193000	0
1457	5	74000	12	Female	3	No	38	1	132000	0
1459	5	118000	14	Female	3	Yes	39	0	116000	0
1460	5	70000	14	Male	3	No	38	0	113000	0
1463	5	78000	9	Female	3	No	39.5	NA	115000	0
1464	5	71000	12	Male	3	No	38.5	0	63600	0
1465	5	66000	10	Female	3	No	40	0	95000	0
1466	5	117000	10	Female	3	Yes	37	0	143000	0
1468	5	128000	13	Female	3	Yes	39	0	188000	0
1473	5	70000	13	Male	3	Yes	38.5	0	170000	0
1480	5	119000	10	Male	3	No	38.5	0	153000	0
1481	5	60000	10	Female	3	No	38.8	0	142000	0
1487	5	39000	14	Female	3	No	39	0	84000	0
1497	5	60000	11	Male	3	No	38.5	0	119000	0
1506	5	112000	14	Male	3	No	38.5	0	146000	0
1509	5	86000	8	Female	3	Yes	39	0	152000	0
1512	5	41000	10	Male	3	Yes	38	0	147000	0
1513	5	112000	8	Male	3	No	38.5	1	181000	0
1514	5	148000	13	Male	3	No	38	0	146000	0
1515	5	79000	12	Male	3	No	38.5	0	177000	0
1533	5	153000	12	Male	3	Yes	38	0	232000	0
1549	5	133000	13	Male	3	No	39	0	205000	0
1567	5	102000	9	Female	3	Yes	39.5	0	169000	0
1568	5	88000	11	Male	3	Yes	39	0	105000	0
1570	5	117000	14	Male	3	No	39	0	136000	0
1576	5	38000	9	Male	3	No	38.5	0	105000	0
1581	5	108000	10	Male	3	No	39	0	161000	0
1582	5	96000	14	Male	3	No	40	0	169000	0
1583	5	233000	11	Male	3	No	39	0	228000	0
1589	5	171000	9	Female	3	Yes	39	0	355000	0
1592	5	76000	14	Male	3	No	38.5	0	97700	0
1593	5	82100	12	Female	3	No	39	0	118000	0
1594	5	122000	14	Female	3	No	39	0	158000	0
1595	5	54000	11	Male	3	Yes	39	0	71700	0
1597	5	125000	11	Male	3	No	39	0	174000	0
1599	5	84000	9	Male	3	Yes	39	0	109000	0
1600	5	98000	14	Male	3	No	40	0	161000	0
1608	5	70000	14	Female	3	No	39	0	124000	0
1615	5	56000	14	Male	3	No	38	0	98300	0
1617	5	248000	12	Male	3	No	38.7	0	203000	0
1619	5	42700	12	Female	3	Yes	39	0	138000	0
1627	5	55200	11	Female	3	No	39	0	106000	0
1629	5	107000	14	Male	3	No	39	0	162000	0
1631	5	129000	11	Male	3	No	38.5	0	127000	0
1636	5	34000	12	Male	3	Yes	38.5	0	136000	1
1637	5	32000	9	Female	3	No	38.5	0	34000	0
1638	5	212000	14	Male	3	No	38.8	0	220000	0
1640	5	37000	10	Female	3	No	39	0	92000	0
1641	5	52000	13	Female	3	No	39	0	127000	0
1642	5	100000	11	Female	3	No	40	0	197000	0
1643	5	131000	7	Female	3	Yes	38.5	0	170000	0
1645	5	176000	10	Female	3	Yes	39.5	1	196000	0
1647	5	62000	14	Male	3	No	38.7	0	104000	0
1661	5	162000	7	Male	3	No	38.5	0	167000	0
1668	5	140000	12	Male	3	No	39.5	0	143000	0
1670	5	118000	7	Male	3	No	39	0	246000	0
1675	5	82000	12	Male	3	Yes	38	1	151000	0
1685	5	144000	8	Male	3	No	39	0	194000	0
1686	5	118000	11	Male	3	No	39	0	214000	0
1687	5	93000	11	Male	3	No	39	0	148000	0
1703	5	56000	9	Male	3	No	40	0	158000	0
1714	5	164000	9	Female	3	Yes	38	0	112000	0
1717	5	68000	11	Female	3	Yes	38.5	0	115000	0
1724	5	78000	12	Female	3	No	40	0	145000	0
1726	5	192000	10	Male	3	Yes	39.4	0	195000	0
1727	5	42000	14	Male	3	No	40	0	147000	0
1734	5	60000	12	Female	3	Yes	39	0	191000	0
1746	5	88000	13	Male	3	Yes	38.5	0	92000	0
1752	5	79000	11	Male	3	Yes	40	0	298000	0
1758	5	60000	14	Male	3	No	39	0	130000	0
1759	5	25000	14	Female	3	Yes	38.5	0	87000	0
1760	5	140000	9	Male	3	No	39	0	154000	0
1762	5	74000	10	Female	3	Yes	39.7	0	64600	0
1767	5	34700	13	Female	3	Yes	39	0	92000	0
1768	5	56000	14	Male	3	Yes	38	0	84000	0
1773	5	82000	9	Female	3	No	38.7	0	83000	0
1778	5	41500	10	Female	3	No	39	NA	111000	0
1781	5	43000	14	Male	3	No	38.4	0	78000	0
1787	5	200000	10	Male	3	No	38	0	187000	0
1789	5	297000	10	Male	3	Yes	39	0	307000	0
1791	5	123000	9	Male	3	Yes	38.2	0	172000	0
1796	5	98000	11	Male	3	No	38	0	160000	0
1803	5	108000	13	Male	3	No	39	0	144000	0
1809	5	286000	9	Male	3	No	38.4	0	309000	0
1811	5	138000	12	Male	3	No	38	0	135000	0
1814	5	227000	6	Female	3	No	39	0	304000	0
1815	5	55000	11	Male	3	No	37	0	99000	0
1816	5	171000	13	Female	3	No	38.5	0	152000	0
1820	5	77000	6	Female	3	Yes	39	0	135000	0
1822	5	136000	13	Female	3	No	38	0	167000	0
1837	5	166000	9	Male	3	No	39.5	0	170000	0
1838	5	96000	13	Female	3	No	38	0	171000	0
1856	5	93700	13	Male	3	Yes	39	0	168000	0
1869	5	14000	13	Female	3	No	39.5	0	72000	0
1873	5	157000	12	Male	3	Yes	38	0	184000	0
1874	5	41000	8	Male	3	Yes	39	0	128000	0
1875	5	43000	12	Male	3	No	38.5	0	110000	0
1877	5	53000	10	Female	3	Yes	38.5	0	79800	0
1880	5	125000	12	Male	3	No	38.5	0	151000	0
1883	5	164000	13	Male	3	No	39	0	226000	0
1884	5	100000	14	Male	3	No	38.5	0	124000	0
1885	5	160000	9	Female	3	No	39.5	0	96000	0
[truncated: 591 more rows]
