# Supplementary material for: The value of daily platelet counts for predicting dengue shock syndrome: Results from a prospective observational study of 2301 Vietnamese children with dengue
Source: PLoS Negl Trop Dis. 2017 Apr 27;11(4):e0005498. doi: 10.1371/journal.pntd.0005498 (PMC5407568; doi:10.1371/journal.pntd.0005498)
Supplement: S2 Appendix — (ZIP) [file pntd.0005498.s003.zip › plt_description.txt]

The dataset contains daily platelet data of 891 children with dengue in the MD cohort. 

Variables:
- st_no		: Patient study number
- doi_info		: Day of illness (day)
- plt		: Platelet count (cells/mm3)
- age		: Age at enrolment (year)
- sex		: Gender (Female, Male)
- day_ill  		: Day of illness at enrolment
- his_vomit	: History of vomiting at enrolment (Yes, No)
- temp		: Temperature at enrolment (0C)
- liver		: Liver size at enrolment (cm)
- plt_bsl		: Platelet count at enrolment (cells/mm3)
- status		: Shock status


-----
Data source: Dr. Bridget Wills <bwills@oucru.org>
Disclaimer:
- Use of this data should be for the purpose of medical research to advance understanding of scientific questions only.
- When publishing any analysis or results which makes use of this data, please acknowledge the contribution of Hospital for Tropical Diseases and OUCRU and cite this original paper.
- For any secondary analysis that relies heavily on this dataset, please consider contacting the corresponding author for input and potential co-authorship
